# Supplementary material for: Sono-activable and biocatalytic 3D-printed scaffolds for intelligently sequential therapies in osteosarcoma eradication and defect regeneration
Source: Nat Commun. 2025 Jul 4;16:6150. doi: 10.1038/s41467-025-61377-x (PMC12229518; doi:10.1038/s41467-025-61377-x)
Supplement: Supplementary file 3 — Supplementary Data 1 [file 41467_2025_61377_MOESM3_ESM.txt]

 101-d                                  
1.0
       20.5566005707         0.0000000000         0.0000000000
        0.0000000000        18.9675006866         0.0000000000
        0.0000000000         0.0000000000        25.0000000000
   Ti    O   Ir
   80  160   10
Direct
     0.295670003         0.000000000         0.147530004
     0.357639015         0.000413000         0.295015991
     0.045669999         0.100000001         0.147530004
     0.108439997         0.099954002         0.295051008
     0.187700003         0.100000001         0.182789996
     0.244161993         0.100731000         0.322131008
     0.437700003         0.000000000         0.182789996
     0.994778991         0.999759018         0.321828991
     0.795669973         0.000000000         0.147530004
     0.859282017         0.998089015         0.295181006
     0.545669973         0.100000001         0.147530004
     0.608973026         0.100327998         0.295713991
     0.687699974         0.100000001         0.182789996
     0.744892001         0.098096997         0.321337014
     0.937699974         0.000000000         0.182789996
     0.493818998         0.000757000         0.321823001
     0.295670003         0.200000003         0.147530004
     0.357210994         0.200821996         0.294629991
     0.045669999         0.300000012         0.147530004
     0.109154001         0.299950987         0.295830995
     0.187700003         0.300000012         0.182789996
     0.245032996         0.302524000         0.321592003
     0.437700003         0.200000003         0.182789996
     0.994930029         0.200094998         0.321907014
     0.795669973         0.200000003         0.147530004
     0.859715998         0.196180001         0.294669986
     0.545669973         0.300000012         0.147530004
     0.598941028         0.301041991         0.284974992
     0.687699974         0.300000012         0.182789996
     0.753790021         0.298979998         0.326505989
     0.937699974         0.200000003         0.182789996
     0.492814988         0.198495001         0.322685003
     0.295670003         0.400000006         0.147530004
     0.362470001         0.400000006         0.290520012
     0.045669999         0.500000000         0.147530004
     0.109518997         0.500398993         0.295787990
     0.187700003         0.500000000         0.182789996
     0.245554999         0.499397993         0.321411997
     0.437700003         0.400000006         0.182789996
     0.995608985         0.400350988         0.321999997
     0.795669973         0.400000006         0.147530004
     0.860498011         0.401041001         0.294479996
     0.545669973         0.500000000         0.147530004
     0.603277028         0.501940012         0.289137989
     0.687699974         0.500000000         0.182789996
     0.749333978         0.501012027         0.317692012
     0.937699974         0.400000006         0.182789996
     0.497435004         0.399446011         0.336254001
     0.295670003         0.600000024         0.147530004
     0.359786004         0.599792004         0.292892009
     0.045669999         0.699999988         0.147530004
     0.109141998         0.700389981         0.295567006
     0.187700003         0.699999988         0.182789996
     0.244938001         0.698743999         0.321662992
     0.437700003         0.600000024         0.182789996
     0.995389998         0.600481987         0.321967989
     0.795669973         0.600000024         0.147530004
     0.859966993         0.602097988         0.295177996
     0.545669973         0.699999988         0.147530004
     0.605517030         0.700416982         0.291195005
     0.687699974         0.699999988         0.182789996
     0.743860006         0.700199008         0.323009014
     0.937699974         0.600000024         0.182789996
     0.492754012         0.605942011         0.328278989
     0.295670003         0.800000012         0.147530004
     0.357174009         0.799923003         0.294526011
     0.045669999         0.899999976         0.147530004
     0.108434997         0.899856985         0.294986993
     0.187700003         0.899999976         0.182789996
     0.244084001         0.900111973         0.322189987
     0.437700003         0.800000012         0.182789996
     0.994391024         0.799805999         0.321884006
     0.795669973         0.800000012         0.147530004
     0.858457029         0.800220013         0.295397013
     0.545669973         0.899999976         0.147530004
     0.608501971         0.900744975         0.294797003
     0.687699974         0.899999976         0.182789996
     0.743537009         0.899676979         0.322762996
     0.937699974         0.800000012         0.182789996
     0.493120998         0.803040981         0.322090000
     0.205660000         0.000000000         0.176919997
     0.269656003         0.000285000         0.330487996
     0.455659986         0.100000001         0.176919997
     0.019987000         0.099739000         0.329840004
     0.092115998         0.099896997         0.212538004
     0.164243996         0.100157999         0.354254007
     0.342368007         0.000022000         0.212476999
     0.414548993         0.000516000         0.354149014
     0.027710000         0.000000000         0.153400004
     0.089410998         0.999768972         0.296041012
     0.277709991         0.100000001         0.153400004
     0.338746995         0.099882998         0.295581013
     0.135680005         0.100000001         0.118139997
     0.199911997         0.100235999         0.260320991
     0.385679990         0.000000000         0.118139997
     0.450087994         0.000626000         0.260113001
     0.705659986         0.000000000         0.176919997
     0.771071970         0.998890996         0.330449998
     0.955659986         0.100000001         0.176919997
     0.520757973         0.099762000         0.330633998
     0.592344999         0.101429999         0.212594002
     0.666126013         0.099428996         0.354389012
     0.842230976         0.999226987         0.212460995
     0.915103018         0.998398006         0.354310989
     0.527710021         0.000000000         0.153400004
     0.589839995         0.000727000         0.295621008
     0.777710021         0.100000001         0.153400004
     0.841661990         0.097529002         0.295020998
     0.635680020         0.100000001         0.118139997
     0.700142980         0.097939000         0.259927005
     0.885680020         0.000000000         0.118139997
     0.950332999         0.999074996         0.260224015
     0.205660000         0.200000003         0.176919997
     0.270006001         0.200220004         0.330119014
     0.455659986         0.300000012         0.176919997
     0.019768000         0.300040990         0.330626994
     0.091894999         0.299953014         0.212417006
     0.164708003         0.299335003         0.354310989
     0.342611015         0.199729994         0.212332994
     0.413608015         0.200179994         0.354395002
     0.027710000         0.200000003         0.153400004
     0.089354001         0.199926004         0.296056986
     0.277709991         0.300000012         0.153400004
     0.338452011         0.299432993         0.294283986
     0.135680005         0.300000012         0.118139997
     0.199439004         0.300942004         0.260300010
     0.385679990         0.200000003         0.118139997
     0.450349987         0.198418006         0.260077000
     0.705659986         0.200000003         0.176919997
     0.771393001         0.196425006         0.325769991
     0.955659986         0.300000012         0.176919997
     0.518289983         0.296990991         0.328117996
     0.590515018         0.299576998         0.212060004
     0.725534976         0.301746011         0.393678993
     0.841870010         0.200338006         0.212452993
     0.915196002         0.197019994         0.354070008
     0.527710021         0.200000003         0.153400004
     0.591636002         0.200807005         0.298584014
     0.777710021         0.300000012         0.153400004
     0.842159986         0.299405992         0.298635989
     0.635680020         0.300000012         0.118139997
     0.691120028         0.300594002         0.270889014
     0.885680020         0.200000003         0.118139997
     0.950616002         0.200064003         0.260039985
     0.205660000         0.400000006         0.176919997
     0.268406987         0.400216997         0.329685986
     0.455659986         0.500000000         0.176919997
     0.020192999         0.500579000         0.330334008
     0.091996998         0.500054002         0.212490007
     0.165133998         0.500872016         0.354203999
     0.340593994         0.400330007         0.211842000
     0.405905992         0.396970004         0.357266009
     0.027710000         0.400000006         0.153400004
     0.089782000         0.400175005         0.296727985
     0.277709991         0.500000000         0.153400004
     0.339951992         0.500325024         0.296050012
     0.135680005         0.500000000         0.118139997
     0.199921995         0.499770999         0.260201991
     0.385679990         0.400000006         0.118139997
     0.448143005         0.398353994         0.262044013
     0.705659986         0.400000006         0.176919997
     0.772285998         0.402987003         0.324173003
     0.955659986         0.500000000         0.176919997
     0.517042994         0.502516985         0.324658006
     0.592006028         0.498095989         0.212305993
     0.665817976         0.498605996         0.347727001
     0.842139006         0.399186999         0.212409005
     0.915389001         0.402217001         0.353924006
     0.527710021         0.400000006         0.153400004
     0.587831020         0.399062991         0.297132999
     0.777710021         0.500000000         0.153400004
     0.842544019         0.502102971         0.293853998
     0.635680020         0.500000000         0.118139997
     0.700980008         0.502471983         0.257865012
     0.885680020         0.400000006         0.118139997
     0.951398015         0.399621993         0.260010988
     0.205660000         0.600000024         0.176919997
     0.269445002         0.600256979         0.329353005
     0.455659986         0.699999988         0.176919997
     0.020186000         0.700342000         0.330707014
     0.092026003         0.700114012         0.212423995
     0.164756000         0.700733006         0.354279011
     0.341367006         0.600448012         0.211897001
     0.410721987         0.607502997         0.354694992
     0.027710000         0.600000024         0.153400004
     0.089493997         0.600458026         0.296178997
     0.277709991         0.699999988         0.153400004
     0.338225007         0.701215029         0.294191003
     0.135680005         0.699999988         0.118139997
     0.199635997         0.699863017         0.260311007
     0.385679990         0.600000024         0.118139997
     0.448523998         0.598968983         0.260964006
     0.705659986         0.600000024         0.176919997
     0.770913005         0.600130975         0.330116987
     0.955659986         0.699999988         0.176919997
     0.519743025         0.704137981         0.328254014
     0.592158973         0.701295972         0.212941006
     0.662829995         0.690020025         0.358617008
     0.842128992         0.600902021         0.212338999
     0.915163994         0.601944029         0.354261011
     0.527710021         0.600000024         0.153400004
     0.589197993         0.601155996         0.291339010
     0.777710021         0.699999988         0.153400004
     0.836690009         0.700625002         0.296104997
     0.635680020         0.699999988         0.118139997
     0.698872030         0.702331007         0.261662006
     0.885680020         0.600000024         0.118139997
     0.950464010         0.601431012         0.260354996
     0.205660000         0.800000012         0.176919997
     0.269960999         0.800388992         0.330235988
     0.455659986         0.899999976         0.176919997
     0.019807000         0.899659991         0.330076009
     0.092160001         0.900053978         0.212518007
     0.164183006         0.899792016         0.354274005
     0.342451990         0.800548017         0.212436005
     0.414189011         0.800718009         0.354088992
     0.027710000         0.800000012         0.153400004
     0.088910997         0.800077975         0.295695990
     0.277709991         0.899999976         0.153400004
     0.338771999         0.900610983         0.295729011
     0.135680005         0.899999976         0.118139997
     0.199891001         0.900057971         0.260363013
     0.385679990         0.800000012         0.118139997
     0.450222999         0.802088022         0.259983987
     0.705659986         0.800000012         0.176919997
     0.768486023         0.799260020         0.331961006
     0.955659986         0.899999976         0.176919997
     0.520368993         0.901440978         0.330157995
     0.592464030         0.899930000         0.212654993
     0.664587975         0.901529014         0.354782999
     0.841934025         0.799745977         0.212496996
     0.914399981         0.799336016         0.354295999
     0.527710021         0.800000012         0.153400004
     0.591497004         0.801081002         0.297224998
     0.777710021         0.899999976         0.153400004
     0.839179993         0.898451984         0.296081990
     0.635680020         0.899999976         0.118139997
     0.700384974         0.899810016         0.260524005
     0.885680020         0.800000012         0.118139997
     0.949268997         0.799408972         0.260479987
     0.447411001         0.430404991         0.427711993
     0.564099014         0.391333014         0.428030014
     0.528168023         0.528914988         0.411924988
     0.513706982         0.458774000         0.506964028
     0.594156027         0.564366996         0.496854007
     0.636581004         0.444711000         0.518675029
     0.654456019         0.494875014         0.427024990
     0.614759982         0.622237980         0.411394000
     0.677594006         0.368968010         0.437959999
     0.561474979         0.516399026         0.584556997
