# Supplementary material for: Sono-activable and biocatalytic 3D-printed scaffolds for intelligently sequential therapies in osteosarcoma eradication and defect regeneration
Source: Nat Commun. 2025 Jul 4;16:6150. doi: 10.1038/s41467-025-61377-x (PMC12229518; doi:10.1038/s41467-025-61377-x)
Supplement: Supplementary file 6 — Source Data [file 41467_2025_61377_MOESM6_ESM.xlsx]

## Sheet: Figure 2
Figure 2j																		Figure 2k													Figure 2l					Figure 2m					Figure 2n
Ir 4f in ICTO									Ir 4f in Ir/C									Ti 2p in ICTO						Ti 2p in TO							Energy (eV)	ICTO	IrO2	Ir foil		FT k3χ(k) (Å-4)					ICTO			IrO2			Ir foil
Binding energy (eV)	Raw data	Peak	Peak	Peak	Peak	Ti 3s Peak	Background	Envelope	Binding energy (eV)	Raw data	Peak	Peak	Peak	Peak	Background	Envelope		Binding energy (eV)	Raw data	Peak	Peak	Background	Envelope	Binding energy (eV)	Raw data	Peak	Peak	Background	Envelope		10992.6	0.01771	0.0096	0.02289		R (Å)	ICTO	IrO2	Ir foil		Wavenumber (Å-1)	R + α (Å)	Intensity	Wavenumber (Å-1)	R + α (Å)	Intensity	Wavenumber (Å-1)	R + α (Å)	Intensity
71.18	6104.92	0	0	0	0	0	0	6104.92	71.58	4020.77	0	0	0	0	0	4020.77		474.18	30099.5	0	0	0	30099.5	474.18	38552	0	0	0	38552		10997.6	0.01798	0.00895	0.02136		0	0.414	0.48488	0.16885		-14.25	0	0.00442	-14.5	0	0.00861	-14.4	0	0.02801
71.08	6236.3	0	0	0	0	0	0	6236.3	71.48	3958.68	0	0	0	0	0	3958.68		474.08	30403.8	0	0	0	30403.8	474.08	39001.8	0	0	0	39001.8		11002.6	0.01657	0.00829	0.01983		0.03068	0.40085	0.5621	0.1766		-14.25	0.02105	0.00916	-14.5	0.02069	0.01764	-14.4	0.02083	0.05701
70.98	6154.79	0	0	0	0	0	0	6154.79	71.38	4012.79	0	0	0	0	0	4012.79		473.98	30599.1	0	0	0	30599.1	473.98	38498.2	0	0	0	38498.2		11007.6	0.01273	0.00764	0.01831		0.06136	0.36262	0.728	0.19833		-14.25	0.04211	0.01326	-14.5	0.04138	0.02529	-14.4	0.04167	0.07983
70.88	6080.93	0	0	0	0	0	0	6080.93	71.28	3934.84	0	0	0	0	0	3934.84		473.88	30676.6	0	0	0	30676.6	473.88	39109.5	0	0	0	39109.5		11012.6	0.01176	0.00698	0.01678		0.09204	0.30317	0.89543	0.23038		-14.25	0.06316	0.01648	-14.5	0.06207	0.03105	-14.4	0.0625	0.09573
70.78	6123.68	0	0	0	0	0	0	6123.68	71.18	3919.65	0	0	0	0	0	3919.65		473.78	31271	0	0	0	31271	473.78	39881	0	0	0	39881		11017.6	0.01185	0.00633	0.01526		0.12272	0.23036	1.01805	0.26832		-14.25	0.08421	0.01873	-14.5	0.08276	0.03491	-14.4	0.08333	0.10652
70.68	6061.34	0	0	0	0	0	0	6061.34	71.08	3941.92	0	0	0	0	0	3941.92		473.68	31393.7	0	0	0	31393.7	473.68	39650.8	0	0	0	39650.8		11022.6	0.00981	0.00568	0.01373		0.1534	0.16167	1.07405	0.30766		-14.25	0.10526	0.01976	-14.5	0.10345	0.03637	-14.4	0.10417	0.11246
70.58	5896.7	0	0	0	0	0	0	5896.7	70.98	3932.19	0	0	0	0	0	3932.19		473.58	31710.3	0	0	0	31710.3	473.58	40731	0	0	0	40731		11027.6	0.00997	0.00502	0.0122		0.18408	0.13913	1.05687	0.34413		-14.25	0.12632	0.01943	-14.5	0.12414	0.03513	-14.4	0.125	0.11362
70.48	5998.52	0	0	0	0	0	0	5998.52	70.88	4096.73	0	0	0	0	0	4096.73		473.48	32502.6	0	0	0	32502.6	473.48	41013.7	0	0	0	41013.7		11032.6	0.00875	0.00452	0.01068		0.21476	0.18881	0.97339	0.3742		-14.25	0.14737	0.01791	-14.5	0.14483	0.03133	-14.4	0.14583	0.11045
70.38	6143.28	0	0	0	0	0	0	6143.28	70.78	3937.22	0	0	0	0	0	3937.22		473.38	32429.8	0	0	0	32429.8	473.38	41231.3	0	0	0	41231.3		11037.6	0.00778	0.0042	0.00934		0.24544	0.26762	0.8456	0.39575		-14.25	0.16842	0.0157	-14.5	0.16552	0.02569	-14.4	0.16667	0.10383
70.28	5973.69	0	0	0	0	0	0	5973.69	70.68	3919.42	0	0	0	0	0	3919.42		473.28	32893.8	0	0	0	32893.8	473.28	41629.8	0	0	0	41629.8		11042.6	0.00587	0.00395	0.00818		0.27612	0.34382	0.71524	0.40881		-14.25	0.18947	0.01359	-14.5	0.18621	0.01962	-14.4	0.1875	0.09504
70.18	6140.17	0	0	0	0	0	0	6140.17	70.58	3983.42	0	0	0	0	0	3983.42		473.18	33282.1	0	0	0	33282.1	473.18	42095.2	0	0	0	42095.2		11047.6	0.00714	0.00358	0.0073		0.3068	0.40363	0.64373	0.41627		-14.25	0.21053	0.01236	-14.5	0.2069	0.01542	-14.4	0.20833	0.08548
70.08	6275.98	0	0	0	0	0	0	6275.98	70.48	4122.84	0	0	0	0	0	4122.84		473.08	33699.4	0	0	0	33699.4	473.08	42639.8	0	0	0	42639.8		11052.6	0.00452	0.00318	0.00667		0.33748	0.43947	0.6738	0.42401		-14.25	0.23158	0.01221	-14.5	0.22759	0.01521	-14.4	0.22917	0.07629
69.98	6037.98	0	0	0	0	0	0	6037.98	70.38	4063.25	0	0	0	0	0	4063.25		472.98	33627.2	0	0	0	33627.2	472.98	42960.6	0	0	0	42960.6		11057.6	0.00378	0.00278	0.0059		0.36816	0.44688	0.77441	0.43971		-14.25	0.25263	0.0125	-14.5	0.24828	0.01769	-14.4	0.25	0.06809
69.88	6056.52	0	0	0	0	0	0	6056.52	70.28	4030.75	0	0	0	0	0	4030.75		472.88	33906.4	0	0	0	33906.4	472.88	43856.3	0	0	0	43856.3		11062.6	0.00408	0.00247	0.005		0.39884	0.42405	0.87817	0.4698		-14.25	0.27368	0.01243	-14.5	0.26897	0.02005	-14.4	0.27083	0.06081
69.78	6248.59	0	0	0	0	0	0	6248.59	70.18	4108.58	0	0	0	0	0	4108.58		472.78	34003	0	0	0	34003	472.78	44490.9	0	0	0	44490.9		11067.6	0.0033	0.00214	0.00418		0.42951	0.37196	0.93571	0.51597		-14.25	0.29474	0.01155	-14.5	0.28966	0.02085	-14.4	0.29167	0.05395
69.68	6088.49	0	0	0	0	0	0	6088.49	70.08	4163.5	0	0	0	0	0	4163.5		472.68	34086.3	0	0	0	34086.3	472.68	44443.4	0	0	0	44443.4		11072.6	0.00176	0.00178	0.00341		0.46019	0.29515	0.92718	0.57428		-14.25	0.31579	0.00977	-14.5	0.31035	0.01975	-14.4	0.3125	0.04697
69.58	6165.03	0	0	0	0	0	0	6165.03	69.98	4248	0	0	0	0	0	4248		472.58	34634.3	0	0	0	34634.3	472.58	45265.7	0	0	0	45265.7		11077.6	0.00233	0.00148	0.00267		0.49087	0.20492	0.87164	0.63727		-14.25	0.33684	0.00728	-14.5	0.33103	0.01707	-14.4	0.33333	0.0396
69.48	6094.07	0	0	0	0	0	0	6094.07	69.88	4237.5	0	0	0	0	0	4237.5		472.48	34451	0	0	0	34451	472.48	45426.3	0	0	0	45426.3		11082.6	-0.000308248	0.00124	0.00196		0.52155	0.13695	0.85386	0.69692		-14.25	0.3579	0.00442	-14.5	0.35172	0.01354	-14.4	0.35417	0.03194
69.38	6029.97	0	0	0	0	0	0	6029.97	69.78	4068.09	0	0	0	0	0	4068.09		472.38	34920.5	0	0	0	34920.5	472.38	46224.3	0	0	0	46224.3		11087.6	0.000589199	0.00105	0.00121		0.55223	0.16831	1.01358	0.74671		-14.25	0.37895	0.00176	-14.5	0.37241	0.01024	-14.4	0.375	0.02436
69.28	6189.5	0	0	0	0	0	0	6189.5	69.68	4101.63	0	0	0	0	0	4101.63		472.28	34212.3	0	0	0	34212.3	472.28	46512	0	0	0	46512		11092.6	0.00146	0.000927818	0.000442186		0.58291	0.2703	1.40249	0.78301		-14.25	0.4	0.00176	-14.5	0.3931	0.00842	-14.4	0.39583	0.01739
69.18	6193.28	0	0	0	0	0	0	6193.28	69.58	4297.04	0	0	0	0	0	4297.04		472.18	34278.8	0	0	0	34278.8	472.18	46425.7	0	0	0	46425.7		11097.6	0.000743516	0.000683818	-0.000274576		0.61359	0.38087	1.95557	0.80587		-14.25	0.42105	0.00362	-14.5	0.41379	0.00854	-14.4	0.41667	0.01157
69.08	6245.82	0	0	0	0	0	0	6245.82	69.48	4449.4	0	0	0	0	0	4449.4		472.08	34086.1	0	0	0	34086.1	472.08	46640.4	0	0	0	46640.4		11102.6	-0.000911025	0.000383048	-0.000939767		0.64427	0.4769	2.59553	0.81959		-14.25	0.44211	0.00497	-14.5	0.43448	0.0094	-14.4	0.4375	0.00746
68.98	6345.02	0	0	0	0	0	0	6345.03	69.38	4093.88	0	0	0	0	0	4093.88		471.98	33929.2	0	0	0	33929.2	471.98	46690.3	0	0	0	46690.3		11107.6	-0.000510627	6.64548e-06	-0.00158		0.67495	0.54616	3.25841	0.83228		-14.25	0.46316	0.00566	-14.5	0.45517	0.00981	-14.4	0.45833	0.00549
68.88	6391.82	0	0	0	0	0	0	6391.84	69.28	4167.96	0	0	0	0	0	4167.96		471.88	33277.7	0	0	0	33277.7	471.88	46708.9	0	0	0	46708.9		11112.6	-0.00263	-0.000479614	-0.00218		0.70563	0.5804	3.88763	0.85416		-14.25	0.48421	0.00573	-14.5	0.47586	0.00935	-14.4	0.47917	0.00518
68.78	6469.02	0	0	0	0	0	0	6469.07	69.18	4299.06	0	0	0	0	0	4299.06		471.78	33120	0	0	0	33120	471.78	45719.5	0	0	0	45719.5		11117.6	-0.000934632	-0.00101	-0.00276		0.73631	0.57444	4.43146	0.89402		-14.25	0.50526	0.00534	-14.5	0.49655	0.00806	-14.4	0.5	0.00524
68.68	6278.17	0	0	0	0	0	0	6278.25	69.08	4218.67	0	0	0	0	0	4218.67		471.68	32549.6	0	0	0	32549.6	471.68	45578.2	0	0	0	45578.2		11122.6	-0.0039	-0.00153	-0.00332		0.76699	0.52646	4.84428	0.95536		-14.25	0.52632	0.00469	-14.5	0.51724	0.00638	-14.4	0.52083	0.00499
68.58	6301.22	0	0	0	0	0	0	6301.35	68.98	4354.34	0	0	0	0	0	4354.35		471.58	31647.9	0	0	0	31647.9	471.58	45271.9	0	0	0	45271.9		11127.6	-0.00171	-0.00193	-0.00382		0.79767	0.43874	5.08943	1.03489		-14.25	0.54737	0.00402	-14.5	0.53793	0.00522	-14.4	0.54167	0.00439
68.48	6468.88	0	0	0	0	0	0	6469.11	68.88	4238.25	0	0	0	0	0	4238.26		471.48	31220.4	0	0	0	31220.4	471.48	44578.1	0	0	0	44578.1		11132.6	-0.00309	-0.00251	-0.00426		0.82835	0.31997	5.14288	1.12437		-14.25	0.56842	0.0036	-14.5	0.55862	0.00568	-14.4	0.5625	0.00357
68.38	6270.81	0	0	0	0	0	0	6271.19	68.78	4284.5	0	0	0	0	0	4284.53		471.38	30991.8	0	0	0	30991.8	471.38	42952.4	0	0	0	42952.4		11137.6	-0.00433	-0.00283	-0.00453		0.85903	0.19764	4.99739	1.21402		-14.25	0.58947	0.00359	-14.5	0.57931	0.00753	-14.4	0.58333	0.00272
68.28	6234.51	0	0	0	0	0	0	6235.13	68.68	4473.53	0	0	0	0	0	4473.58		471.28	30183.3	0	0	0	30183.3	471.28	42694.4	0	0	0	42694.4		11142.6	-0.0052	-0.00311	-0.00464		0.88971	0.17739	4.66778	1.29549		-14.25	0.61053	0.00391	-14.5	0.6	0.00976	-14.4	0.60417	0.002
68.18	6323.79	0	0	0	0	0	0	6324.78	68.58	4155.79	0	0	0	0	0	4155.89		471.18	29451.9	0	0	0	29451.9	471.18	42330.6	0	0	0	42330.6		11147.6	-0.00333	-0.00333	-0.00458		0.92039	0.30925	4.19879	1.36364		-14.25	0.63158	0.00438	-14.5	0.62069	0.01182	-14.4	0.625	0.00152
68.08	6340.39	6306.1	6306.1	6306.1	6307.66	6306.1	6306.1	6307.66	68.48	4356.89	0	0	0	0	0	4357.06		471.08	29163.9	0	0	0	29163.9	471.08	41443.5	0	0	0	41443.5		11152.6	-0.00419	-0.00348	-0.00434		0.95107	0.47714	3.67852	1.41721		-14.25	0.65263	0.00484	-14.5	0.64138	0.01348	-14.4	0.64583	0.0013
67.98	6411.18	6305.73	6305.73	6305.73	6308.16	6305.73	6305.73	6308.16	68.38	4479.84	0	0	0	0	0	4480.14		470.98	28334.7	0	0	0	28334.7	470.98	41072.1	0	0	0	41072.1		11157.6	-0.00427	-0.00343	-0.00369		0.98175	0.63387	3.25545	1.45852		-14.25	0.67368	0.00519	-14.5	0.66207	0.01463	-14.4	0.66667	0.00123
67.88	6220.63	6305.3	6305.3	6305.3	6309.04	6305.3	6305.3	6309.04	68.28	4551.14	0	0	0	0	0	4551.68		470.88	28094.2	0	0	0	28094.2	470.88	39656.3	0	0	0	39656.3		11162.6	0.00061475	-0.00306	-0.00265		1.01243	0.75844	3.1213	1.49213		-14.25	0.69474	0.0054	-14.5	0.68276	0.01528	-14.4	0.6875	0.0012
67.78	6381.64	6304.73	6304.73	6304.73	6310.4	6304.73	6304.73	6310.4	68.18	4442.7	0	0	0	0	0	4443.62		470.78	27831.9	0	0	0	27831.9	470.78	39062.4	0	0	0	39062.4		11167.6	-7.01482e-05	-0.00241	-0.00112		1.04311	0.83626	3.38394	1.52268		-14.25	0.71579	0.00545	-14.5	0.70345	0.01547	-14.4	0.70833	0.00115
67.68	6506.39	6303.94	6303.94	6303.94	6312.42	6303.94	6303.94	6312.43	68.08	4596.29	4532.16	4532.16	4532.16	4533.71	4532.16	4533.71		470.68	27010	0	0	0	27010	470.68	38517.6	0	0	0	38517.6		11172.6	0.00129	-0.00155	0.000878047		1.07379	0.85742	3.95498	1.55236		-14.25	0.73684	0.00537	-14.5	0.72414	0.01525	-14.4	0.72917	0.00107
67.58	6602.88	6303.03	6303.04	6303.03	6315.54	6303.04	6303.03	6315.55	67.98	4432.34	4531.21	4531.21	4531.21	4533.8	4531.21	4533.8		470.58	26805	0	0	0	26805	470.58	37229.5	0	0	0	37229.5		11177.6	0.00773	8.46881e-05	0.0044		1.10447	0.81833	4.65543	1.57911		-14.25	0.7579	0.00516	-14.5	0.74483	0.01471	-14.4	0.75	0.000972125
67.48	6556.18	6301.98	6301.99	6301.98	6320.16	6301.99	6301.98	6320.19	67.88	4638.3	4530.14	4530.14	4530.14	4534.38	4530.14	4534.38		470.48	26301.9	0	0	0	26301.9	470.48	37012.9	0	0	0	37012.9		11182.6	0.01148	0.00295	0.00935		1.13515	0.72638	5.34002	1.59668		-14.25	0.77895	0.00486	-14.5	0.76552	0.01391	-14.4	0.77083	0.000869752
67.38	6388.04	6300.9	6300.92	6300.9	6326.96	6300.91	6300.9	6327	67.78	4632.74	4528.82	4528.82	4528.82	4535.64	4528.82	4535.64		470.38	25978.8	0	0	0	25978.8	470.38	36256.5	0	0	0	36256.5		11187.6	0.01777	0.00769	0.01584		1.16583	0.61274	5.92185	1.59658		-14.25	0.8	0.00448	-14.5	0.78621	0.01294	-14.4	0.79167	0.000769927
67.28	6414.26	6299.73	6299.77	6299.73	6336.57	6299.75	6299.73	6336.63	67.68	4781.04	4527.41	4527.41	4527.41	4538.23	4527.41	4538.23		470.28	25270.8	0	0	0	25270.8	470.28	35282.5	0	0	0	35282.5		11192.6	0.03192	0.01565	0.02705		1.19651	0.56046	6.36735	1.57168		-14.25	0.82105	0.00407	-14.5	0.8069	0.01186	-14.4	0.8125	0.000676501
67.18	6605.96	6298.57	6298.64	6298.57	6349.89	6298.61	6298.57	6350	67.58	4663.86	4525.4	4525.4	4525.4	4542.28	4525.4	4542.28		470.18	25352.4	0	0	0	25352.4	470.18	35138	0	0	0	35138		11193.2	0.03395	0.01691	0.02861		1.22718	0.67904	6.69572	1.52071		-14.25	0.84211	0.00363	-14.5	0.82759	0.01072	-14.4	0.83333	0.000590498
67.08	6574.23	6297.4	6297.52	6297.4	6367.85	6297.46	6297.4	6368.04	67.48	4947.85	4523.12	4523.12	4523.12	4549.05	4523.12	4549.05		470.08	25066	0	0	0	25066	470.08	34243.3	0	0	0	34243.3		11193.7	0.03819	0.01805	0.03022		1.25786	0.96154	6.98206	1.4535		-14.25	0.86316	0.0032	-14.5	0.84828	0.00958	-14.4	0.85417	0.000511823
66.98	6571.84	6296.13	6296.35	6296.13	6391.44	6296.23	6296.13	6391.75	67.38	4856.21	4520.28	4520.29	4520.28	4559.48	4520.28	4559.48		469.98	24609.1	0	0	0	24609.1	469.98	34245.1	0	0	0	34245.1		11194.3	0.03758	0.01992	0.03217		1.28854	1.33239	7.35206	1.39584		-14.25	0.88421	0.00278	-14.5	0.86897	0.00845	-14.4	0.875	0.000440278
66.88	6487	6294.7	6295.07	6294.7	6421.69	6294.85	6294.7	6422.2	67.28	5106.59	4517.21	4517.22	4517.21	4575.51	4517.21	4575.51		469.88	24135.1	0	0	0	24135.1	469.88	33432.8	0	0	0	33432.9		11194.8	0.04145	0.0219	0.03455		1.31922	1.73875	7.95158	1.38906		-14.25	0.90526	0.00239	-14.5	0.88966	0.00738	-14.4	0.89583	0.000375868
66.78	6614.35	6293.14	6293.76	6293.14	6459.76	6293.37	6293.14	6460.6	67.18	4970.76	4513.62	4513.63	4513.62	4598.95	4513.62	4598.95		469.78	24078.1	0	0	0	24078.1	469.78	32691.9	0	0	0	32692		11195.4	0.04388	0.02367	0.03665		1.3499	2.14621	8.88916	1.47391		-14.25	0.92632	0.00204	-14.5	0.91035	0.00638	-14.4	0.91667	0.0003187
66.68	6754.82	6291.49	6292.52	6291.49	6506.68	6291.83	6291.49	6508.04	67.08	5100.43	4509.79	4509.81	4509.79	4632.65	4509.79	4632.67		469.68	23754.2	0	0	0	23754.2	469.68	32423.4	0	0	0	32423.5		11196	0.04717	0.02521	0.03874		1.38058	2.52872	10.1881	1.66222		-14.25	0.94737	0.00172	-14.5	0.93103	0.00546	-14.4	0.9375	0.000268774
66.58	6680.18	6289.51	6291.19	6289.51	6562.93	6290	6289.51	6565.11	66.98	5139.25	4505.66	4505.7	4505.66	4679.69	4505.66	4679.73		469.58	23589.1	0	0	0	23589.2	469.58	31853.9	0	0	0	31854		11196.5	0.04901	0.02737	0.04153		1.41126	2.86574	11.7861	1.92786		-14.25	0.96842	0.00144	-14.5	0.95172	0.00462	-14.4	0.95833	0.000225853
66.48	6980.33	6287.3	6290.04	6287.3	6628.9	6288.03	6287.3	6632.37	66.88	5091.13	4501.18	4501.28	4501.18	4743.61	4501.18	4743.7		469.48	23864.3	0	0	0	23864.4	469.48	31443.2	0	0	0	31443.4		11197.1	0.05287	0.02941	0.04436		1.44194	3.14262	13.5692	2.22482		-14.25	0.98947	0.00119	-14.5	0.97241	0.00388	-14.4	0.97917	0.000189426
66.38	6742.35	6284.67	6289.04	6284.67	6704.03	6285.73	6284.67	6709.47	66.78	5384.95	4496.07	4496.27	4496.07	4828.08	4496.07	4828.28		469.38	23322.4	0	0	0	23322.7	469.38	31167.1	0	0	0	31167.4		11197.6	0.05517	0.0322	0.04724		1.47262	3.35175	15.4044	2.50481		-14.25	1.01053	0.00098012	-14.5	0.9931	0.00323	-14.4	1	0.000158779
66.28	7138.94	6281.79	6288.68	6281.79	6787.28	6283.33	6281.79	6795.71	66.68	5513.27	4490.6	4491	4490.6	4937.51	4490.6	4937.91		469.28	23120.4	0	0	0	23120.8	469.28	30458.6	0	0	0	30459.1		11198.2	0.05748	0.03514	0.05058		1.5033	3.49418	17.1596	2.7247		-14.25	1.03158	0.000800099	-14.5	1.01379	0.00266	-14.4	1.02083	0.00013309
66.18	7049.14	6278.76	6289.47	6278.76	6876.53	6280.96	6278.76	6889.45	66.58	5380.6	4484.61	4485.42	4484.61	5075.56	4484.61	5076.37		469.18	23062.9	0	0	0	23063.5	469.18	30159.6	0	0	0	30160.3		11198.8	0.06338	0.03768	0.0544		1.53398	3.58075	18.7132	2.84915		-14.25	1.05263	0.000648239	-14.5	1.03448	0.00217	-14.4	1.04167	0.00011154
66.08	6851.57	6275.72	6292.14	6275.73	6968.61	6278.86	6275.72	6988.18	66.48	5569.56	4477.82	4479.39	4477.82	5245.04	4477.82	5246.61		469.08	22614.1	0	0	0	22615.1	469.08	30019.8	0	0	0	30020.8		11199.3	0.06525	0.04088	0.0578		1.56466	3.63241	19.9599	2.85337		-14.25	1.07368	0.000521297	-14.5	1.05517	0.00176	-14.4	1.0625	9.33886e-05
65.98	6966.81	6272.43	6297.24	6272.44	7058.92	6276.87	6272.43	7088.18	66.38	5769.28	4470.44	4473.43	4470.44	5447.75	4470.44	5450.74		468.98	22904.3	0	0	0	22905.8	468.98	29720	0	0	0	29721.6		11199.9	0.07108	0.04469	0.06175		1.59534	3.67824	20.8148	2.72787		-14.25	1.09474	0.000416114	-14.5	1.07586	0.00141	-14.4	1.08333	7.80208e-05
65.88	7047.37	6269.18	6306.15	6269.2	7142.61	6275.41	6269.18	7185.83	66.28	5868.45	4462.83	4468.4	4462.83	5683.38	4462.83	5688.95		468.88	22658.5	0	0	0	22660.7	468.88	29803.6	0	0	0	29806		11200.4	0.07483	0.04888	0.06644		1.62602	3.75023	21.2162	2.4877		-14.25	1.11579	0.000329711	-14.5	1.09655	0.00112	-14.4	1.10417	6.49508e-05
65.78	7064.44	6265.92	6320.25	6265.95	7214.1	6274.59	6265.92	7277.15	66.18	5669.79	4454.46	4464.6	4454.46	5947.59	4454.46	5957.73		468.78	22462.7	0	0	0	22466	468.78	29443.5	0	0	0	29447		11201	0.08009	0.05266	0.07133		1.6567	3.87438	21.1289	2.19216		-14.25	1.13684	0.000259343	-14.5	1.11724	0.000884692	-14.4	1.125	5.38079e-05
65.68	7044.94	6262.34	6341.06	6262.4	7267.8	6274.33	6262.34	7358.57	66.08	6019.17	4445.29	4463.35	4445.29	6232.69	4445.29	6250.75		468.68	22472.3	0	0	0	22477.2	468.68	29543	0	0	0	29548.1		11201.6	0.08602	0.05817	0.07645		1.68738	4.06143	20.5443	1.98015		-14.25	1.1579	0.000202524	-14.5	1.13793	0.000691534	-14.4	1.14583	4.43108e-05
65.58	7226.63	6258.48	6370.92	6258.58	7299.33	6274.92	6258.48	7428.33	65.98	6240.43	4435.41	4466.85	4435.41	6526.94	4435.41	6558.39		468.58	21880	0	0	0	21887.2	468.58	29466.3	0	0	0	29473.7		11202.1	0.09061	0.06447	0.08205		1.71806	4.30223	19.481	2.06384		-14.25	1.17895	0.000157036	-14.5	1.15862	0.000536096	-14.4	1.16667	3.62412e-05
65.48	7304.05	6254.15	6412.48	6254.32	7305.67	6276.53	6254.15	7486.56	65.88	6352.33	4424.85	4478.41	4424.86	6814.5	4424.85	6868.07		468.48	22091.7	0	0	0	22102.2	468.48	28668.5	0	0	0	28679.3		11202.7	0.09768	0.07011	0.08856		1.74874	4.5703	17.9833	2.54464		-14.25	1.2	0.000120928	-14.5	1.17931	0.000412278	-14.4	1.1875	2.94218e-05
65.38	7611.87	6249.18	6468.95	6249.48	7285.75	6279.43	6249.18	7536.05	65.78	6417.25	4412.84	4502.08	4412.86	7075.7	4412.84	7164.96		468.38	22086.7	0	0	0	22101.9	468.38	28482.9	0	0	0	28498.3		11203.2	0.10456	0.07719	0.09542		1.77942	4.82921	16.1184	3.31112		-14.25	1.22105	9.25079e-05	-14.5	1.2	0.000314624	-14.4	1.20833	2.3701e-05
65.28	7832.54	6243.77	6544.36	6244.25	7241	6284.32	6243.77	7582.62	65.68	6901.11	4399.59	4544.99	4399.63	7290.67	4399.59	7436.1		468.28	22241.7	0	0	0	22263.6	468.28	28632.2	0	0	0	28654		11203.8	0.11468	0.08594	0.10336		1.8101	5.04015	13.9727	4.2064		-14.25	1.24211	7.03228e-05	-14.5	1.22069	0.000238345	-14.4	1.22917	1.89432e-05
65.18	7580.75	6237.89	6642.96	6238.67	7174.56	6291.86	6237.89	7634.37	65.58	7073.92	4385	4616.67	4385.07	7440.59	4385	7672.32		468.18	22088.1	0	0	0	22119.3	468.18	28257.8	0	0	0	28288.6		11204.4	0.12455	0.09351	0.11261		1.84078	5.16745	11.6477	5.10999		-14.25	1.26316	5.31443e-05	-14.5	1.24138	0.000179316	-14.4	1.25	1.50237e-05
65.08	7781.63	6231.52	6769.18	6232.77	7090.99	6302.79	6231.52	7701.17	65.48	7366.63	4368.84	4729.74	4368.96	7510.64	4368.84	7871.66		468.08	22284.3	0	0	0	22328.6	468.08	28698.8	0	0	0	28741.9		11204.9	0.13341	0.105	0.12234		1.87146	5.18203	9.25535	5.92886		-14.25	1.28421	3.99455e-05	-14.5	1.26207	0.000134043	-14.4	1.27083	1.18268e-05
64.98	7893.16	6224.79	6927.47	6226.77	6995.82	6318.2	6224.79	7793.89	65.38	7682.44	4350.75	4900.32	4350.97	7492.47	4350.75	8042.26		467.98	22166.3	0	0	0	22228.4	467.98	28342.7	0	0	0	28402.7		11205.5	0.14548	0.11861	0.13242		1.90214	5.0633	6.917	6.5855		-14.25	1.30526	2.98788e-05	-14.5	1.28276	9.96142e-05	-14.4	1.29167	9.24555e-06
64.88	8020.81	6217.64	7121.47	6220.73	6894.47	6339.14	6217.64	7922.88	65.28	8067.49	4331.04	5148.84	4331.43	7386.4	4331.04	8204.59		467.88	21837	0	0	0	21923.5	467.88	28172.6	0	0	0	28255.4		11206	0.15858	0.13953	0.14503		1.93282	4.80025	4.77065	7.0141		-14.25	1.32632	2.22538e-05	-14.5	1.30345	7.3641e-05	-14.4	1.3125	7.18204e-06
64.78	8329.71	6209.77	7353.38	6214.52	6791.67	6366.58	6209.76	8096.86	65.18	8250.52	4309.39	5498.04	4310.07	7200.12	4309.39	8389.45		467.78	22123	0	0	0	22242.5	467.78	28289.7	0	0	0	28403.2		11206.6	0.17396	0.1551	0.15827		1.9635	4.39204	3.01478	7.1608		-14.25	1.34737	1.65143e-05	-14.5	1.32414	5.41916e-05	-14.4	1.33333	5.54815e-06
64.68	8448.44	6201.14	7623.71	6208.34	6691.6	6401.98	6201.13	8322.23	65.08	8717.31	4285.56	5972.11	4286.73	6947.98	4285.56	8635.7		467.68	22309.5	0	0	0	22473.4	467.68	28048.9	0	0	0	28203.5		11207.2	0.19086	0.17257	0.17326		1.99418	3.84866	2.04964	6.98537		-14.25	1.36842	1.22183e-05	-14.5	1.34483	3.97256e-05	-14.4	1.35417	4.26597e-06
64.58	8687.74	6191.53	7930.03	6202.3	6597.14	6446.77	6191.52	8601.67	64.98	9203.4	4259.72	6593.99	4261.69	6648.86	4259.72	8985.11		467.58	22444.5	0	0	0	22667.4	467.58	28190.6	0	0	0	28399.5		11207.7	0.2131	0.19924	0.19015		2.02485	3.19249	2.20144	6.46311		-14.25	1.38947	9.01815e-06	-14.5	1.36552	2.90308e-05	-14.4	1.375	3.26793e-06
64.48	9076.49	6180.85	8266.5	6196.74	6510.26	6502.67	6180.84	8933.64	64.88	9373.66	4231.09	7379.57	4234.38	6322.09	4231.09	9473.86		467.48	22388.2	0	0	0	22689	467.48	28131.5	0	0	0	28412		11208.3	0.2334	0.23202	0.21134		2.05553	2.46437	2.80516	5.5863		-14.25	1.41053	6.64396e-06	-14.5	1.38621	2.1165e-05	-14.4	1.39583	2.49652e-06
64.38	9315.57	6169.07	8623.25	6192.17	6431.96	6571.62	6169.06	9311.85	64.78	10434.8	4199.52	8333.27	4204.9	5986.4	4199.52	10125.5		467.38	22952.1	0	0	0	23354.8	467.38	28122.2	0	0	0	28495.9		11208.8	0.26178	0.26444	0.23713		2.08621	1.74833	3.28259	4.36494		-14.25	1.43158	4.8881e-06	-14.5	1.4069	1.54047e-05	-14.4	1.41667	1.9037e-06
64.28	9657.79	6155.92	8985.86	6189.03	6362.23	6655.4	6155.89	9724.86	64.68	10742.8	4164.67	9440.34	4173.34	5657.3	4164.67	10941.6		467.28	22804.1	0	0	0	23338.7	467.28	28549.4	0	0	0	29044		11209.4	0.29437	0.31697	0.26743		2.11689	1.26751	3.47345	2.82694		-14.25	1.45263	3.59258e-06	-14.5	1.42759	1.12004e-05	-14.4	1.4375	1.45009e-06
64.18	10118.3	6141.41	9336.24	6188.19	6300.69	6756.1	6141.36	10157.2	64.58	11504.6	4126.33	10660.7	4140.08	5346.42	4126.33	11894.6		467.18	23384	0	0	0	24088.2	467.18	28896.5	0	0	0	29546.4		11210	0.3347	0.38432	0.30046		2.14757	1.40737	3.35921	1.02308		-14.25	1.47368	2.63826e-06	-14.5	1.44828	8.13918e-06	-14.4	1.45833	1.104e-06
64.08	10339.5	6125.49	9653.44	6190.64	6246.52	6875.69	6125.4	10590.2	64.48	12167.1	4083.62	11924.5	4105.08	5060.54	4083.62	12922.9		467.08	23610.9	23539	24459	23539	24459	467.08	29205.2	29206.7	30054.5	29206.7	30054.5		11210.5	0.37935	0.45684	0.33776		2.17825	2.04951	2.97293	1.04587		-14.25	1.49474	1.93598e-06	-14.5	1.46897	5.91354e-06	-14.4	1.47917	8.40323e-07
63.98	10790	6108.08	9915.56	6197.48	6198.58	7015.91	6107.92	11003.9	64.38	13099.6	4036.83	13134.9	4069.79	4803.71	4036.83	13934.8		466.98	23877	23532.6	24724.7	23532.6	24724.7	466.98	29660	29198.7	30296.8	29198.7	30296.8		11211.1	0.43793	0.55533	0.38334		2.20893	2.8396	2.37442	3.21903		-14.25	1.51579	1.41946e-06	-14.5	1.48966	4.29652e-06	-14.4	1.5	6.3948e-07
63.88	11148.6	6088.99	10102.1	6209.88	6155.58	7178.08	6088.72	11379.8	64.28	13893	3985.33	14175.6	4035.15	4576	3985.32	14816.1		466.88	24019.2	23524.4	25056.6	23524.4	25056.6	466.88	29722.5	29189.1	30601	29189.1	30601		11211.6	0.50616	0.70135	0.43697		2.23961	3.63216	1.6422	5.47922		-14.25	1.53684	1.0397e-06	-14.5	1.51035	3.12171e-06	-14.4	1.52083	4.86412e-07
63.78	11720.4	6068.44	10197.3	6229.4	6116.55	7363.38	6067.97	11703.1	64.18	14745.9	3928.9	14928.7	4003	4375.58	3928.89	15449.5		466.78	24876.9	23514.7	25467.6	23514.7	25467.6	466.78	30677.7	29177.6	30980.1	29177.6	30980.1		11212.2	0.59298	0.89321	0.4989		2.27029	4.37177	0.8866	7.74225		-14.25	1.5579	7.60556e-07	-14.5	1.53103	2.26784e-06	-14.4	1.54167	3.6964e-07
63.68	11975	6046.42	10191.5	6257.44	6080.42	7572.09	6045.63	11965.4	64.08	15680.8	3867.89	15297.9	3976.34	4199.72	3867.88	15738.2		466.68	25308.1	23501.8	25970.4	23501.8	25970.4	466.68	31305.9	29162.7	31447	29162.7	31447		11212.8	0.70944	1.08795	0.57338		2.30097	5.03291	0.47386	9.93327		-14.25	1.57895	5.55459e-07	-14.5	1.55172	1.64684e-06	-14.4	1.5625	2.80476e-07
63.58	12228.7	6023.28	10083.8	6295.53	6046.54	7803.92	6021.98	12165.1	63.98	16006.6	3803.08	15229	3959.24	4045.34	3803.05	15627.4		466.58	26090.9	23485.3	26579.2	23485.3	26579.2	466.58	32124.2	29144.9	32018.5	29144.9	32018.5		11213.3	0.84166	1.42718	0.66403		2.33165	5.60451	0.91792	11.9846		-14.25	1.6	4.0487e-07	-14.5	1.57241	1.19495e-06	-14.4	1.58333	2.12362e-07
63.48	12333.7	5999.29	9881.08	6344.73	6014.23	8057.33	5997.14	12308.1	63.88	16230.3	3736.2	14724.2	3957.37	3910.07	3736.14	15119.4		466.48	26815.7	23464.4	27308.9	23464.4	27308.9	466.48	32212.6	29123.1	32711.3	29123.1	32711.3		11213.9	1.02029	1.84992	0.77768		2.36233	6.08478	1.45002	13.839		-14.25	1.62105	2.94421e-07	-14.5	1.5931	8.65996e-07	-14.4	1.60417	1.60341e-07
63.38	12518.5	5974.9	9597.84	6405.68	5983.15	8329.69	5971.42	12405.6	63.78	15464.7	3668.9	13841	3976.96	3791.56	3668.78	14272.1		466.38	27492.7	23439.2	28174.8	23439.2	28174.8	466.38	33192.1	29097.4	33544.2	29097.4	33544.2		11214.4	1.22828	2.27402	0.90886		2.39301	6.47835	1.82267	15.4529		-14.25	1.64211	2.13533e-07	-14.5	1.61379	6.26543e-07	-14.4	1.625	1.20655e-07
63.28	12709	5950.72	9253.55	6478.28	5953.1	8616.98	5945.17	12472	63.68	14843.6	3603.76	12679.4	4025.58	3688.78	3603.51	13187		466.28	28350.6	23408.8	29190.2	23408.8	29190.2	466.28	34000.5	29067.6	34536.6	29067.6	34536.6		11215	1.47596	2.90056	1.05387		2.42369	6.79376	1.98058	16.7984		-14.25	1.66316	1.54409e-07	-14.5	1.63448	4.52334e-07	-14.4	1.64583	9.04411e-08
63.18	12530.6	5927.29	8870	6561.14	5923.82	8913.49	5918.53	12521.6	63.58	13495.9	3543.05	11359.3	4110.66	3600.79	3542.53	11986.2		466.18	29476.3	23371.8	30366.2	23371.8	30366.2	466.18	34889.2	29032.9	35707.4	29032.9	35707.4		11215.6	1.7325	3.40669	1.20264		2.45437	7.04086	1.90453	17.8637		-14.25	1.68421	1.11295e-07	-14.5	1.65517	3.25731e-07	-14.4	1.66667	6.75042e-08
63.08	12579.4	5905.36	8468.84	6651.66	5895.22	9212.16	5891.74	12566.3	63.48	11862.2	3488.66	9998.02	4238.87	3526.8	3487.63	10789.5		466.08	31329.9	23327.5	31710.8	23327.5	31710.8	466.08	36280.5	28992.7	37074.4	28992.7	37074.4		11216.1	1.97138	3.78891	1.33853		2.48505	7.22841	1.5976	18.6532		-14.25	1.70526	7.99428e-08	-14.5	1.67586	2.33877e-07	-14.4	1.6875	5.01542e-08
62.98	12402	5885.49	8069.05	6745.45	5866.88	9504.18	5864.62	12612.6	63.38	10502.6	3441.55	8692.83	4414.87	3465.46	3439.55	9696.06		465.98	32738.2	23274.6	33227.1	23274.6	33227.1	465.98	37021	28945.9	38653.4	28945.9	38653.4		11216.7	2.15416	3.98351	1.4525		2.51573	7.3621	1.0834	19.1848		-14.25	1.72632	5.72139e-08	-14.5	1.69655	1.6738e-07	-14.4	1.70833	3.70853e-08
62.88	12813.6	5868.94	7686.38	6837.22	5838.84	9780.17	5837.4	12662	63.28	9101.14	3402.22	7512.4	4640.82	3415.29	3398.42	8775.48		465.88	34342.8	23211.8	34911.5	23211.8	34911.5	465.88	38912.5	28891.9	40457	28891.9	40457		11217.2	2.2792	3.97589	1.53315		2.54641	7.44352	0.42745	19.4865		-14.25	1.74737	4.07924e-08	-14.5	1.71724	1.19368e-07	-14.4	1.72917	2.72867e-08
62.78	12708.2	5857	7332.02	6920.34	5810.91	10029.9	5810	12710.2	63.18	8399.73	3370.42	6495.17	4914.95	3374.15	3363.34	8064.67		465.78	36327.4	23138	36752.9	23138	36752.9	465.78	40271.4	28828.7	42491.8	28828.7	42491.8		11217.8	2.30559	3.81674	1.57509		2.57709	7.47014	0.52822	19.5918		-14.25	1.76842	2.89709e-08	-14.5	1.73793	8.48095e-08	-14.4	1.75	1.99766e-08
62.68	12631.4	5851.53	7013.04	6987.84	5783.03	10243.2	5782.46	12748.8	63.08	7876.34	3346.03	5653.93	5231.25	3339.95	3333.13	7571.76		465.68	38257.4	23052.1	38730.6	23052.1	38730.6	465.68	42901.6	28754.6	44758	28754.6	44758		11218.4	2.26033	3.56355	1.57948		2.60777	7.43634	1.40101	19.5342		-14.25	1.78947	2.04933e-08	-14.5	1.75862	6.00203e-08	-14.4	1.77083	1.45513e-08
62.58	12615.4	5854.63	6732.48	7032.74	5754.9	10410.5	5754.56	12767	62.98	7337.22	3329.16	4982.23	5578.43	3310.44	3306.21	7281.64		465.58	41061	22952.6	40812.8	22952.6	40812.8	465.58	45802.9	28667.2	47246.5	28667.2	47246.5		11218.9	2.16093	3.1884	1.55122		2.63845	7.33515	2.32021	19.3424		-14.25	1.81053	1.44378e-08	-14.5	1.77931	4.23048e-08	-14.4	1.79167	1.05461e-08
62.48	12743.6	5869.44	6490.83	7049.68	5726.71	10523.7	5726.5	12754.3	62.88	7420.25	3321.36	4462.08	5940.23	3283.97	3281.38	7163.49		465.48	43675.8	22839.1	42958	22839.1	42958	465.48	48732.6	28565.3	49939.6	28565.3	49939.6		11219.5	2.02521	2.7778	1.50103		2.66913	7.16019	3.20691	19.0367		-14.25	1.83158	1.01299e-08	-14.5	1.8	2.96944e-08	-14.4	1.8125	7.60526e-09
62.38	12875.2	5899.73	6286.31	7035.19	5698.58	10576.9	5698.45	12702.9	62.78	7092.37	3325.87	4069.75	6295.6	3259.33	3257.78	7177.22		465.38	45410.7	22710.8	45112.3	22710.8	45112.3	465.38	51681	28446.1	52805.8	28446.1	52805.8		11220	1.86884	2.46304	1.4437		2.69981	6.90758	4.00704	18.6268		-14.25	1.85263	7.07815e-09	-14.5	1.82069	2.07551e-08	-14.4	1.83333	5.45743e-09
62.28	12565.2	5949.83	6115.58	6988.19	5670.54	10566.6	5670.46	12608.9	62.68	7184.77	3348.14	3780.12	6619.83	3235.62	3234.7	7279.61		465.28	48205.4	22567.7	47213.2	22567.7	47213.2	465.28	55457	28308.6	55802.7	28308.6	55802.7		11220.6	1.71588	2.09239	1.386		2.73049	6.57726	4.67756	18.1128		-14.25	1.87368	4.92527e-09	-14.5	1.84138	1.4445e-08	-14.4	1.85417	3.89712e-09
62.18	12429.5	6024.58	5974.4	6910.19	5642.51	10491.9	5642.47	12473.7	62.58	7300.07	3396.06	3569.24	6886.49	3211.76	3211.22	7429.87		465.18	49870.1	22410.7	49190.6	22410.7	49190.6	465.18	58850.1	28151.5	58873.6	28151.5	58873.6		11221.2	1.58218	1.78485	1.33145		2.76117	6.17383	5.18768	17.4882		-14.25	1.89474	3.41297e-09	-14.5	1.86207	1.00102e-08	-14.4	1.875	2.76958e-09
62.08	12496.5	6129.82	5858.74	6805.62	5614.91	10355.3	5614.88	12304.8	62.48	7574.38	3481.94	3417.16	7071.83	3187.75	3187.45	7596.36		465.08	52053.9	22240.5	50970.1	22240.5	50970.1	465.08	63064.2	27973.4	61949.1	27973.4	61949.1		11221.7	1.46314	1.57088	1.2819		2.79185	5.70666	5.52052	16.7442		-14.25	1.91579	2.35519e-09	-14.5	1.88276	6.90704e-09	-14.4	1.89583	1.95899e-09
61.98	12095.8	6271.36	5764.41	6680.47	5587.88	10161.8	5587.87	12114.4	62.38	7584.81	3621.39	3306.72	7156.59	3162.78	3162.6	7759.66		464.98	53899.8	22058.6	52477.7	22058.6	52477.7	464.98	66917.8	27774.6	64948.6	27774.6	64948.6		11222.3	1.35891	1.39256	1.24078		2.82252	5.18946	5.67393	15.8745		-14.25	1.93684	1.6185e-09	-14.5	1.90345	4.74536e-09	-14.4	1.91667	1.3792e-09
61.88	12038.6	6454.71	5687.4	6541.6	5561.45	9918.4	5561.44	11917.8	62.28	7931.63	3835.02	3224.79	7130.27	3136.48	3136.38	7917.41		464.88	54322.9	21867	53645.1	21867	53645.1	464.88	69801.2	27555.2	67782.7	27555.2	67782.7		11222.8	1.28153	1.23254	1.20851		2.8532	4.63929	5.66026	14.8794		-14.25	1.9579	1.10762e-09	-14.5	1.92414	3.24622e-09	-14.4	1.9375	9.66576e-10
61.78	11711.5	6684.65	5624.25	6396.07	5535.67	9634.13	5535.66	11732.1	62.18	8303.97	4147.92	3161.35	6992.41	3108.35	3108.3	8085.13		464.78	55354.2	21667.8	54414.3	21667.8	54414.3	464.78	73144.4	27316.6	70357.4	27316.6	70357.4		11223.4	1.22101	1.11404	1.1804		2.88388	4.0752	5.50511	13.7693		-14.25	1.97895	7.54866e-10	-14.5	1.94483	2.21117e-09	-14.4	1.95833	6.74345e-10
61.68	11488.6	6964.58	5572.2	6250.52	5510.77	9319.03	5510.77	11574	62.08	8838.83	4589.26	3109.33	6753.02	3078.22	3078.2	8295.24		464.68	55384.2	21464	54744.1	21464	54744.1	464.68	75270.3	27061.4	72579.3	27061.4	72579.3		11224	1.1732	1.03472	1.15635		2.91456	3.51657	5.2448	12.5657		-14.25	2	5.12332e-10	-14.5	1.96552	1.49974e-09	-14.4	1.97917	4.68375e-10
61.58	11274.1	7294.69	5528.25	6109.75	5486.25	8982.86	5486.25	11456.8	61.98	9257.39	5189.33	3063.18	6429.89	3045.33	3045.31	8591.78		464.58	54915.2	21258.4	54611.8	21258.4	54611.8	464.58	76985	26792.9	74360.7	26792.9	74360.7		11224.5	1.12941	0.98031	1.13644		2.94524	2.98122	4.92254	11.3013		-14.25	2.02105	3.46292e-10	-14.5	1.98621	1.01289e-09	-14.4	2	3.23888e-10
61.48	11505	7672.25	5490.5	5977.83	5462.19	8635.66	5462.19	11389.7	61.88	9932.34	5976.87	3019.48	6046.63	3009.45	3009.44	9024.09		464.48	54521.8	21053.1	54016.4	21053.1	54016.4	464.48	77918.7	26513.5	75624.7	26513.5	75624.7		11225.1	1.09735	0.93084	1.11779		2.97592	2.4836	4.58314	10.0191		-14.25	2.04211	2.33103e-10	-14.5	2.0069	6.81206e-10	-14.4	2.02083	2.23e-10
61.38	11359	8089.67	5457.12	5857.06	5438.3	8286.36	5438.3	11375.3	61.78	10454.8	6972.84	2975.87	5628.53	2970.36	2970.36	9636.52		464.38	52989.9	20851.7	52979.7	20851.7	52979.7	464.38	78317.1	26227.8	76313.1	26227.8	76313.1		11225.6	1.07275	0.89826	1.10222		3.0066	2.03322	4.26631	8.76911		-14.25	2.06316	1.56269e-10	-14.5	2.02759	4.56218e-10	-14.4	2.04167	1.52878e-10
61.28	11392.6	8534.24	5426.7	5748.58	5414.36	7942.8	5414.36	11409.2	61.68	11019.1	8182.71	2930.67	5199.27	2927.72	2927.72	10457.2		464.28	51168	20656.7	51543	20656.7	51543	464.28	77620.6	25939	76388.7	25939	76388.7		11226.2	1.04748	0.87323	1.08957		3.03728	1.63397	3.99983	7.60534		-14.25	2.08421	1.04334e-10	-14.5	2.04828	3.04268e-10	-14.4	2.0625	1.04359e-10
61.18	11435.3	8987.73	5398.14	5652.47	5390.17	7611.42	5390.17	11479.3	61.58	11847.2	9587.83	2882.73	4778.67	2881.18	2881.18	11486.9		464.18	49102.9	20470.2	49764	20470.2	49764	464.18	76797.8	25650.8	75839.8	25650.8	75839.8		11226.8	1.0303	0.85174	1.08002		3.06796	1.28547	3.79563	6.57943		-14.25	2.10526	6.93771e-11	-14.5	2.06897	2.02088e-10	-14.4	2.08333	7.09373e-11
61.08	11484.8	9427.43	5371.05	5568.52	5365.97	7297.66	5365.97	11566.8	61.48	12547.9	11137.1	2831.04	4381.28	2830.24	2830.24	12688.9		464.08	46932.2	20294.2	47712.4	20294.2	47712.4	464.08	75030.4	25366.4	74680.6	25366.4	74680.6		11227.3	1.01917	0.83345	1.07269		3.09864	0.98801	3.652	5.73249		-14.25	2.12632	4.59459e-11	-14.5	2.08966	1.33671e-10	-14.4	2.10417	4.80165e-11
60.98	11396	9826.52	5344.72	5495.49	5341.53	7004.98	5341.53	11647.1	61.38	13661.4	12741.8	2774.53	4016.02	2774.13	2774.13	13984.1		463.98	44842.8	20130.5	45464.3	20130.5	45464.3	463.98	73107.5	25089.6	72951.6	25089.6	72951.6		11227.9	1.01055	0.82443	1.06864		3.12932	0.75482	3.56228	5.08399		-14.25	2.14737	3.03059e-11	-14.5	2.11035	8.80552e-11	-14.4	2.125	3.2366e-11
60.88	11562.8	10156.9	5318.5	5431.78	5316.52	6735.4	5316.52	11693.1	61.28	14862.5	14278.2	2712.59	3687.29	2712.4	2712.4	15253.3		463.88	41884.2	19979.6	43096	19979.6	43096	463.88	69995.9	24823	70714.2	24823	70714.2		11228.4	1.01053	0.81721	1.06782		3.16	0.63176	3.52566	4.6231		-14.25	2.16842	1.99096e-11	-14.5	2.13103	5.77702e-11	-14.4	2.14583	2.1726e-11
60.78	11981.8	10393.2	5292.38	5376.16	5291.17	6490.3	5291.17	11678.5	61.18	15796	15598.8	2644.65	3395.44	2644.55	2644.55	16349.8		463.78	39743	19842.2	40681	19842.2	40681	463.78	67114.1	24569.6	68048.9	24569.6	68048.9		11229	1.00822	0.81041	1.06912		3.19068	0.67745	3.55342	4.31095		-14.25	2.18947	1.30276e-11	-14.5	2.15172	3.77478e-11	-14.4	2.16667	1.45235e-11
60.68	11753.6	10514.9	5266.34	5327.36	5265.61	6269.94	5265.61	11581.8	61.08	17043.2	16553.9	2570.49	3138.29	2570.45	2570.45	17121.8		463.68	37048.1	19718.4	38284.7	19718.4	38284.7	463.68	63470.9	24331.9	65047.3	24331.9	65047.3		11229.6	1.01121	0.80594	1.07306		3.22136	0.86965	3.66625	4.09729		-14.25	2.21053	8.49056e-12	-14.5	2.17241	2.45656e-11	-14.4	2.1875	9.66874e-12
60.58	11636.4	10510.4	5240.46	5284.25	5240.02	6073.84	5240.02	11388.9	60.98	17847.9	17021.5	2491.25	2913.08	2491.23	2491.23	17443.4		463.58	35019.7	19607.8	35963.2	19607.8	35963.2	463.58	59571.1	24110.8	61806	24110.8	61806		11230.1	1.00814	0.80169	1.07906		3.25204	1.13677	3.8829	3.94189		-14.25	2.23158	5.51174e-12	-14.5	2.1931	1.59228e-11	-14.4	2.20833	6.41042e-12
60.48	11307.7	10378.4	5215.17	5246.13	5214.91	5901.26	5214.91	11096.3	60.88	17906.3	16934.4	2409.38	2717.37	2409.37	2409.37	17242.5		463.48	33110.1	19509.6	33760.3	19509.6	33760.3	463.48	56859.4	23907.9	58422.4	23907.9	58422.4		11230.7	1.01558	0.79609	1.08585		3.28272	1.43062	4.2068	3.82802		-14.25	2.25263	3.56392e-12	-14.5	2.21379	1.02796e-11	-14.4	2.22917	4.23279e-12
60.38	10853.6	10128.5	5191.17	5212.75	5191.03	5751.25	5191.03	10710.6	60.78	16880.2	16295.8	2327.32	2548.42	2327.32	2327.32	16516.9		463.38	31097	19423.1	31709.2	19423.1	31709.2	463.38	52340.5	23723.6	54987.9	23723.6	54987.9		11231.2	1.01662	0.79279	1.09164		3.3134	1.7235	4.62032	3.76355		-14.25	2.27368	2.29543e-12	-14.5	2.23448	6.60995e-12	-14.4	2.25	2.78354e-12
60.28	10331.7	9778.73	5168.77	5183.59	5168.69	5622.21	5168.69	10247.2	60.68	15595.7	15180	2248.68	2404.77	2248.68	2248.68	15336.1		463.28	29481.3	19346.7	29831.1	19346.7	29831.1	463.28	49298	23557	51583.8	23557	51583.8		11231.8	1.02091	0.78886	1.09598		3.34408	1.99672	5.08905	3.77138		-14.25	2.29474	1.47266e-12	-14.5	2.25517	4.23347e-12	-14.4	2.27083	1.82308e-12
60.18	9712.37	9354.16	5148.45	5158.48	5148.4	5512.57	5148.4	9728.46	60.58	13615	13714.4	2176.73	2285.13	2176.73	2176.73	13822.8		463.18	28156.6	19279.5	28138.1	19279.5	28138.1	463.18	46409.8	23407.2	48279.9	23407.2	48279.9		11232.4	1.02045	0.78551	1.09655		3.37476	2.23641	5.57086	3.87322		-14.25	2.31579	9.41133e-13	-14.5	2.27586	2.7007e-12	-14.4	2.29167	1.18921e-12
60.08	8965.28	8882.25	5130.25	5136.95	5130.22	5420.31	5130.22	9179.09	60.48	11501.8	12050.9	2113.94	2188	2113.94	2113.94	12125		463.08	26918.4	19220.4	26633.4	19220.4	26633.4	463.08	43458.2	23274.4	45133.6	23274.4	45133.6		11232.9	1.0092	0.78301	1.09262		3.40544	2.43253	6.02396	4.07416		-14.25	2.33684	5.99129e-13	-14.5	2.29655	1.71609e-12	-14.4	2.3125	7.72615e-13
59.98	8569.56	8390.61	5114.51	5118.92	5114.5	5343.75	5114.5	8624.29	60.38	9380.04	10337.5	2061.2	2110.99	2061.2	2061.2	10387.3		462.98	26065.7	19168.2	25313.5	19168.2	25313.5	462.98	40670.5	23156.1	42186.3	23156.1	42186.3		11233.5	1.012	0.7821	1.08504		3.43612	2.57895	6.41219	4.35712		-14.25	2.3579	3.79941e-13	-14.5	2.31724	1.08617e-12	-14.4	2.33333	4.99951e-13
59.88	7709.26	7903.53	5101.18	5104.04	5101.17	5280.93	5101.17	8086.16	60.28	7599.09	8696.75	2018.56	2051.5	2018.56	2018.56	8729.69		462.88	25033.5	19121.9	24169.9	19121.9	24169.9	462.88	38421.9	23051.3	39467.5	23051.3	39467.5		11234	1.00075	0.78244	1.07387		3.4668	2.67345	6.70807	4.68915		-14.25	2.37895	2.4002e-13	-14.5	2.33793	6.84775e-13	-14.4	2.35417	3.22224e-13
59.78	7256.16	7440.55	5090.05	5091.88	5090.05	5229.91	5090.05	7582.25	60.18	6307.83	7215.04	1985.17	2006.61	1985.17	1985.17	7236.49		462.78	24219.2	19081	23190.5	19081	23190.5	462.78	36501.9	22958.6	36994.7	22958.6	36994.7		11234.6	0.99317	0.78459	1.06089		3.49748	2.71777	6.89431	5.03233		-14.25	2.4	1.51051e-13	-14.5	2.35862	4.30031e-13	-14.4	2.375	2.06853e-13
59.68	6888.63	7015.56	5080.7	5081.85	5080.7	5188.68	5080.7	7124.7	60.08	5137.45	5940.74	1959.43	1973.18	1959.43	1959.43	5954.49		462.68	23462	19044.1	22360.4	19044.1	22360.4	462.68	34727.3	22876.3	34774	22876.3	34774		11235.2	0.98913	0.78724	1.04816		3.52816	2.71715	6.96429	5.35227		-14.25	2.42105	9.47001e-14	-14.5	2.37931	2.69002e-13	-14.4	2.39583	1.32267e-13
59.58	6698.68	6637.35	5073	5073.72	5073	5155.73	5073	6720.81	59.98	4493.72	4890	1939.72	1948.38	1939.72	1939.72	4898.67		462.58	23261.9	19011.5	21664.7	19011.5	21664.7	462.58	33636.9	22802.2	32802.7	22802.2	32802.7		11235.7	0.98215	0.79165	1.03573		3.55884	2.67964	6.92171	5.62235		-14.25	2.44211	5.91476e-14	-14.5	2.4	1.67617e-13	-14.4	2.41667	8.42418e-14
59.48	6460.34	6309.7	5066.52	5066.96	5066.52	5129.43	5066.52	6373.04	59.88	3873.44	4055.16	1924.53	1929.91	1924.53	1924.53	4060.54		462.48	22270.6	18982.7	21087.3	18982.7	21087.3	462.48	32695.3	22735.4	31072.3	22735.4	31072.3		11236.3	0.97407	0.79641	1.02211		3.58952	2.61501	6.77932	5.82488		-14.25	2.46316	3.68036e-14	-14.5	2.42069	1.04039e-13	-14.4	2.4375	5.34446e-14
59.38	6136.78	6032.64	5060.99	5061.26	5060.99	5108.45	5060.99	6080.37	59.78	3453.73	3413.82	1912.86	1916.15	1912.86	1912.86	3417.1		462.38	21735.6	18957.1	20612.5	18957.1	20612.5	462.38	31440.7	22675.1	29569.5	22675.1	29569.5		11236.8	0.97274	0.80154	1.01113		3.62019	2.53332	6.55683	5.95041		-14.25	2.48421	2.28149e-14	-14.5	2.44138	6.43262e-14	-14.4	2.45833	3.37744e-14
59.28	6052.49	5803.42	5056.11	5056.26	5056.11	5091.65	5056.11	5839.12	59.68	3085.32	2935.8	1903.59	1905.56	1903.59	1903.59	2937.77		462.28	21355.9	18933.3	20224.7	18933.3	20224.8	462.28	30176.4	22620.6	28277.2	22620.6	28277.2		11237.4	0.96402	0.80846	1.0049		3.65087	2.44334	6.27799	5.99621		-14.25	2.50526	1.40906e-14	-14.5	2.46207	3.96188e-14	-14.4	2.47917	2.12611e-14
59.18	6048.56	5617.82	5051.96	5052.06	5051.96	5078.38	5051.96	5644.33	59.58	2939.55	2589.38	1896.02	1897.18	1896.02	1896.02	2590.54		462.18	21718	18912.1	19911.2	18912	19911.2	462.18	29117	22571.2	27176.3	22571.2	27176.4		11238	0.96336	0.81643	1.00077		3.68155	2.35106	5.96692	5.96436		-14.25	2.52632	8.67023e-15	-14.5	2.48276	2.43074e-14	-14.4	2.5	1.33324e-14
59.08	5749.4	5470.44	5048.47	5048.53	5048.47	5067.96	5048.47	5489.99	59.48	2927.13	2344.94	1889.81	1890.49	1889.81	1889.81	2345.62		462.08	21059.4	18892	19658.7	18891.9	19658.8	462.08	28703.1	22526.4	26247	22526.4	26247		11238.5	0.96614	0.82546	0.99691		3.71223	2.25876	5.64409	5.85967		-14.25	2.54737	5.31532e-15	-14.5	2.50345	1.48561e-14	-14.4	2.52083	8.3284e-15
58.98	5622.95	5355.4	5045.4	5045.43	5045.4	5059.67	5045.4	5369.7	59.38	2613.84	2176.75	1884.73	1885.12	1884.73	1884.73	2177.14		461.98	21128.3	18872.4	19455.8	18872.1	19456.1	461.98	28203.7	22485.7	25469	22485.6	25469.1		11239.1	0.9642	0.83708	0.99483		3.74291	2.16495	5.32277	5.68789		-14.25	2.56842	3.24663e-15	-14.5	2.52414	9.04492e-15	-14.4	2.54167	5.1827e-15
58.88	5599.62	5267.24	5042.82	5042.84	5042.82	5053.19	5042.82	5277.63	59.28	2426.21	2063.62	1880.41	1880.63	1880.41	1880.41	2063.84		461.88	21317	18853.2	19293.2	18852.5	19293.9	461.88	27515.8	22447.6	24822	22447.5	24822.1		11239.6	0.96069	0.84554	0.99401		3.77359	2.06527	5.00684	5.45433		-14.25	2.58947	1.97582e-15	-14.5	2.54483	5.48581e-15	-14.4	2.5625	3.21292e-15
58.78	5418.18	5200.92	5040.8	5040.81	5040.8	5048.27	5040.8	5208.41	59.18	2370.18	1989.22	1876.83	1876.95	1876.83	1876.83	1989.34		461.78	21075.5	18834.9	19163.6	18833.5	19165	461.78	27481.8	22411.3	24287	22411	24287.3		11240.2	0.96784	0.85461	0.9938		3.80427	1.95404	4.69091	5.16314		-14.25	2.61053	1.19807e-15	-14.5	2.56552	3.3145e-15	-14.4	2.58333	1.98427e-15
58.68	5349.84	5151.59	5038.96	5038.97	5038.96	5044.32	5038.96	5156.94	59.08	2269.53	1941.41	1873.97	1874.03	1873.97	1873.97	1941.47		461.68	21050.2	18816.5	19058.9	18813.6	19061.8	461.68	27385.1	22377	23847.7	22376.4	23848.3		11240.8	0.97151	0.86519	0.99507		3.83495	1.82609	4.36286	4.81723		-14.25	2.63158	7.23835e-16	-14.5	2.58621	1.99498e-15	-14.4	2.60417	1.22086e-15
58.58	5494.6	5115.26	5037.17	5037.17	5037.17	5040.97	5037.17	5119.07	58.98	2256.89	1911.2	1871.63	1871.66	1871.63	1871.63	1911.24		461.58	21671.3	18798.7	18973.8	18793	18979.5	461.58	26781	22343.5	23487.9	22342.3	23489.1		11241.3	0.97102	0.87412	0.99854		3.86563	1.67824	4.00789	4.41887		-14.25	2.65263	4.35743e-16	-14.5	2.6069	1.19622e-15	-14.4	2.625	7.48349e-16
58.48	5567.09	5088.95	5035.56	5035.56	5035.56	5038.24	5035.56	5091.63	58.88	2140.07	1892.35	1869.64	1869.66	1869.64	1869.64	1892.37		461.48	21601.9	18783	18904	18771.8	18915.2	461.48	27551.9	22310.7	23193.7	22308.1	23196.3		11241.9	0.97492	0.88232	1.00358		3.89631	1.5106	3.61277	3.97066		-14.25	2.67368	2.61372e-16	-14.5	2.62759	7.14554e-16	-14.4	2.64583	4.57008e-16
58.38	5366.1	5069.88	5033.89	5033.89	5033.89	5035.76	5033.89	5071.75	58.78	2094.82	1880.78	1868.02	1868.03	1868.02	1868.02	1880.79		461.38	21700.8	18770.7	18845.1	18749.2	18866.6	461.38	27282.1	22278.6	22953.1	22273.5	22958.3		11242.4	0.98055	0.88978	1.00977		3.92699	1.32757	3.16914	3.47692		-14.25	2.69474	1.56218e-16	-14.5	2.64828	4.25223e-16	-14.4	2.66667	2.78055e-16
58.28	5480.11	5056.2	5032.28	5032.28	5032.28	5033.58	5032.28	5057.5	58.68	2031.25	1873.7	1866.7	1866.7	1866.7	1866.7	1873.7		461.28	22019.1	18765.8	18794.5	18725.5	18834.8	461.28	27727.7	22248.9	22756.6	22238.7	22766.7		11243	0.98599	0.89395	1.01656		3.95767	1.13922	2.67527	2.94524		-14.25	2.71579	9.30367e-17	-14.5	2.66897	2.52093e-16	-14.4	2.6875	1.68552e-16
58.18	5270.21	5046.64	5030.96	5030.96	5030.96	5031.85	5030.96	5047.53	58.58	2003.24	1869.37	1865.61	1865.61	1865.61	1865.61	1869.37		461.18	21836.6	18774.8	18750.1	18700.8	18824	461.18	27241.8	22222.3	22594.7	22202.9	22614.2		11243.6	0.99097	0.89758	1.02376		3.98835	0.9634	2.13657	2.38918		-14.25	2.73684	5.5212e-17	-14.5	2.68966	1.48892e-16	-14.4	2.70833	1.01798e-16
58.08	5120.95	5040.13	5029.99	5029.99	5029.99	5030.6	5029.99	5040.74	58.48	2036.53	1866.73	1864.76	1864.76	1864.76	1864.76	1866.73		461.08	22326.2	18807.4	18709.5	18674.6	18842.3	461.08	27546.7	22202.5	22460.3	22166	22496.8		11244.1	0.993	0.89978	1.03045		4.01903	0.82833	1.56495	1.83464		-14.25	2.7579	3.26493e-17	-14.5	2.71035	8.76099e-17	-14.4	2.72917	6.12567e-17
57.98	5119.34	5035.72	5029.26	5029.26	5029.26	5029.68	5029.26	5036.14	58.38	1925.88	1865.12	1864.11	1864.11	1864.11	1864.11	1865.12		460.98	22738.7	18879.7	18670.9	18646.4	18904.3	460.98	28347.2	22194.7	22347	22127.5	22414.3		11244.7	1.0033	0.90177	1.03695		4.04971	0.76853	0.97796	1.3398		-14.25	2.77895	1.92389e-17	-14.5	2.73103	5.13582e-17	-14.4	2.75	3.67268e-17
57.88	5065.01	5032.88	5028.82	5028.82	5028.82	5029.1	5028.82	5033.16	58.28	1905.51	1864.11	1863.6	1863.6	1863.6	1863.6	1864.11		460.88	23138.3	19017.8	18633.7	18616.6	19034.9	460.88	28434.2	22209.3	22250.6	22088	22371.9		11245.2	1.00588	0.90343	1.04293		4.08039	0.80188	0.40147	1.04798		-14.25	2.8	1.12969e-17	-14.5	2.75172	2.99948e-17	-14.4	2.77083	2.19399e-17
57.78	5119.83	5030.98	5028.47	5028.47	5028.47	5028.65	5028.47	5031.17	58.18	1907.22	1863.44	1863.19	1863.19	1863.19	1863.19	1863.44		460.78	23197.5	19260	18597	18585.2	19271.9	460.78	28438.4	22260.7	22166	22046.4	22380.3		11245.8	1.00998	0.90594	1.0468		4.11107	0.90919	0.20978	1.14984		-14.25	2.82105	6.61023e-18	-14.5	2.77241	1.74529e-17	-14.4	2.79167	1.30592e-17
57.68	5151.91	5029.69	5028.15	5028.15	5028.15	5028.27	5028.15	5029.81	58.08	1907.44	1863.15	1863.03	1863.03	1863.03	1863.03	1863.15		460.68	23022.6	19662.4	18559.7	18551.6	19670.5	460.68	28840.9	22373.6	22090.2	22002.9	22460.9		11246.4	1.00759	0.9089	1.04932		4.14175	1.05337	0.70151	1.56626		-14.25	2.84211	3.85439e-18	-14.5	2.7931	1.01176e-17	-14.4	2.8125	7.74512e-18
57.58	5079.25	5028.76	5027.83	5027.83	5027.83	5027.92	5027.83	5028.84	57.98	1809.68	1862.98	1862.92	1862.92	1862.92	1862.92	1862.98		460.58	23938.3	20304.6	18521.3	18515.8	20310.1	460.58	29124.3	22586.1	22021.1	21957.8	22649.4		11246.9	1.01	0.91278	1.04982		4.17243	1.20414	1.14871	2.10248		-14.25	2.86316	2.23965e-18	-14.5	2.81379	5.84358e-18	-14.4	2.83333	4.57699e-18
57.48	5109.67	5028.18	5027.63	5027.63	5027.63	5027.68	5027.63	5028.23	57.88	1963.04	1862.88	1862.86	1862.86	1862.86	1862.86	1862.88		460.48	24349.9	21294.9	18480.6	18476.9	21298.6	460.48	29420.3	22953.7	21956.5	21910.9	22999.3		11247.5	1.01619	0.91667	1.04791		4.20311	1.34234	1.51717	2.66512		-14.25	2.88421	1.29687e-18	-14.5	2.83448	3.36264e-18	-14.4	2.85417	2.69511e-18
57.38	4929.34	5027.69	5027.37	5027.37	5027.37	5027.4	5027.37	5027.72	57.78	1818.54	0	0	0	0	0	1818.55		460.38	25518.5	22775.5	18436	18433.5	22778	460.38	29839.4	23556.4	21894.1	21861.5	23589		11248	1.01192	0.92529	1.04387		4.23379	1.45677	1.79354	3.21549		-14.25	2.90526	7.48355e-19	-14.5	2.85517	1.92789e-18	-14.4	2.875	1.58133e-18
57.28	5192.73	5027.39	5027.2	5027.2	5027.2	5027.23	5027.2	5027.41	57.68	1815.58	0	0	0	0	0	1815.59		460.28	26725.8	24925	18384.9	18383.3	24926.6	460.28	30492	24506.7	21831.9	21808.8	24529.8		11248.6	1.01677	0.93466	1.03912		4.26447	1.54129	1.97044	3.73341		-14.25	2.92632	4.30347e-19	-14.5	2.87586	1.10127e-18	-14.4	2.89583	9.24529e-19
57.18	5020.72	5027.07	5026.97	5026.97	5026.97	5026.98	5026.97	5027.09	57.58	1776.75	0	0	0	0	0	1776.75		460.18	28497.6	27957.9	18325.1	18324.1	27959	460.18	31501.3	25957.1	21768.5	21752.2	25973.4		11249.2	1.01818	0.94409	1.0338		4.29515	1.59322	2.04581	4.20559		-14.25	2.94737	2.46623e-19	-14.5	2.89655	6.26783e-19	-14.4	2.91667	5.38614e-19
57.08	5173.21	5026.78	5026.73	5026.73	5026.73	5026.73	5026.73	5026.79	57.48	1729.69	0	0	0	0	0	1729.69		460.08	31135.8	32113.3	18252.3	18251.6	32114	460.08	32417.2	28106.6	21701.5	21690.1	28118		11249.7	1.01802	0.95327	1.02775		4.32583	1.61244	2.02272	4.6216		-14.25	2.96842	1.4085e-19	-14.5	2.91724	3.55432e-19	-14.4	2.9375	3.12678e-19
56.98	5117.94	5026.36	5026.32	5026.32	5026.32	5026.33	5026.32	5026.36	57.38	1721.79	0	0	0	0	0	1721.79		459.98	35087.6	37634.9	18160.5	18160.1	37635.4	459.98	34022.3	31203.3	21627.9	21619.9	31211.2		11250.3	1.01598	0.96241	1.02217		4.35651	1.60081	1.90886	4.97243		-14.25	2.98947	8.01659e-20	-14.5	2.93793	2.00825e-19	-14.4	2.95833	1.80877e-19
56.88	4949.13	5026.03	5026.01	5026.01	5026.01	5026.01	5026.01	5026.03	57.28	1777.59	0	0	0	0	0	1777.59		459.88	41025	44736.5	18041.8	18041.5	44736.8	459.88	36915.4	35544	21544.2	21538.7	35549.5		11250.8	1.01893	0.97264	1.01677		4.38719	1.56182	1.71602	5.25001		-14.25	3.01053	4.54713e-20	-14.5	2.95862	1.13059e-19	-14.4	2.97917	1.04265e-19
56.78	4947.65	0	0	0	0	0	0	4947.67	57.18	1774.35	0	0	0	0	0	1774.35		459.78	48859.5	53551.8	17885.1	17884.9	53552	459.78	40149.5	41459.6	21445	21441.3	41463.3		11251.4	1.02251	0.98293	1.01152		4.41786	1.50034	1.45934	5.4473		-14.25	3.03158	2.57042e-20	-14.5	2.97931	6.342e-20	-14.4	3	5.98917e-20
56.68	4942.12	0	0	0	0	0	0	4942.12	57.08	1825.18	0	0	0	0	0	1825.18		459.68	59628.4	64072.8	17679	17678.9	64072.9	459.68	45832.4	49289.3	21322.6	21320.1	49291.9		11252	1.02075	0.99358	1.0068		4.44854	1.42248	1.15657	5.55882		-14.25	3.05263	1.44808e-20	-14.5	3	3.54473e-20	-14.4	3.02083	3.42825e-20
56.58	4969.35	0	0	0	0	0	0	4969.35	56.98	1722.56	0	0	0	0	0	1722.56		459.58	71602.9	76077.9	17408.9	17408.8	76078	459.58	53523.5	59336.7	21166.6	21164.9	59338.4		11252.5	1.0209	1.00436	1.00275		4.47922	1.33551	0.828	5.5814		-14.25	3.07368	8.13027e-21	-14.5	3.02069	1.97415e-20	-14.4	3.04167	1.9555e-20
56.48	4876.51	0	0	0	0	0	0	4876.51	56.88	1720.18	0	0	0	0	0	1720.18		459.48	87529.6	89076.2	17062.8	17062.8	89076.2	459.48	64388.7	71805.1	20963.8	20962.7	71806.2		11253.1	1.02235	1.01591	0.99918		4.5099	1.24783	0.49948	5.51516		-14.25	3.09474	4.54931e-21	-14.5	3.04138	1.09553e-20	-14.4	3.0625	1.11155e-20
56.38	4837.29	0	0	0	0	0	0	4837.29	56.78	1770.37	0	0	0	0	0	1770.37		459.38	103212	102279	16631.4	16631.3	102279	459.38	78960.8	86715.6	20698.6	20697.8	86716.4		11253.6	1.02198	1.02721	0.99652		4.54058	1.16877	0.23687	5.36467		-14.25	3.11579	2.53697e-21	-14.5	3.06207	6.05791e-21	-14.4	3.08333	6.29626e-21
56.28	4813.41	0	0	0	0	0	0	4813.41	56.68	1885.29	0	0	0	0	0	1885.29		459.28	118497	114633	16110	16110	114633	459.28	96167.4	103815	20353.7	20353.2	103816		11254.2	1.02571	1.0383	0.99457		4.57126	1.10792	0.29098	5.14023		-14.25	3.13684	1.41e-21	-14.5	3.08276	3.33793e-21	-14.4	3.10417	3.55407e-21
56.18	4795.47	0	0	0	0	0	0	4795.47	56.58	1787.47	0	0	0	0	0	1787.47		459.18	132649	124932	15503.8	15503.8	124932	459.18	117267	122493	19910.6	19910.3	122494		11254.8	1.02462	1.04812	0.99296		4.60194	1.07361	0.52649	4.85936		-14.25	3.1579	7.81015e-22	-14.5	3.10345	1.83271e-21	-14.4	3.125	1.99922e-21
56.08	4863.16	0	0	0	0	0	0	4863.16	56.48	1722.55	0	0	0	0	0	1722.55		459.08	140030	132010	14827.2	14827.2	132010	459.08	141332	141737	19354.4	19354.2	141737		11255.3	1.02581	1.05777	0.99159		4.63262	1.07075	0.7446	4.54841		-14.25	3.17895	4.31158e-22	-14.5	3.12414	1.00272e-21	-14.4	3.14583	1.1207e-21
55.98	5031.58	0	0	0	0	0	0	5031.58	56.38	1644.2	0	0	0	0	0	1644.2		458.98	143613	134961	14103.1	14103.1	134961	458.98	165490	160156	18677	18676.9	160156		11255.9	1.02464	1.0675	0.99037		4.6633	1.09916	0.91303	4.24385		-14.25	3.2	2.37222e-22	-14.5	3.14483	5.46687e-22	-14.4	3.16667	6.26053e-22
55.88	4917.3	0	0	0	0	0	0	4917.3	56.28	1717.28	0	0	0	0	0	1717.28		458.88	139741	133354	13360.7	13360.7	133354	458.88	186697	176107	17879.7	17879.6	176107		11256.4	1.02766	1.07738	0.98894		4.69398	1.15379	1.02212	3.99176		-14.25	3.22105	1.30081e-22	-14.5	3.16552	2.97015e-22	-14.4	3.1875	3.48523e-22
55.78	4810.7	0	0	0	0	0	0	4810.7	56.18	1718.08	0	0	0	0	0	1718.08		458.78	130542	127330	12633	12633	127330	458.78	202358	187925	16977.5	16977.4	187925		11257	1.02427	1.08933	0.9873		4.72466	1.22678	1.06874	3.8421		-14.25	3.24211	7.10919e-23	-14.5	3.18621	1.60806e-22	-14.4	3.20833	1.93353e-22
55.68	4827.03	0	0	0	0	0	0	4827.03	56.08	1707.16	0	0	0	0	0	1707.16		458.68	117075	117575	11947.6	11947.6	117575	458.68	209152	194216	15997.1	15997	194216		11257.6	1.0344	1.10086	0.98515		4.75534	1.30968	1.05408	3.83495		-14.25	3.26316	3.87232e-23	-14.5	3.2069	8.676e-23	-14.4	3.22917	1.06899e-22
55.58	4755.48	0	0	0	0	0	0	4755.48	55.98	1754.65	0	0	0	0	0	1754.65		458.58	101558	105162	11328.4	11328.4	105162	458.58	208487	194153	14977.9	14977.8	194153		11258.1	1.02993	1.11183	0.98253		4.78602	1.39494	0.98311	3.98365		-14.25	3.28421	2.10218e-23	-14.5	3.22759	4.66481e-23	-14.4	3.25	5.88975e-23
55.48	4839.39	0	0	0	0	0	0	4839.39	55.88	1742.24	0	0	0	0	0	1742.24		458.48	85276.6	91324.8	10788.7	10788.7	91324.8	458.48	196425	187661	13961.7	13961.7	187661		11258.7	1.0267	1.12388	0.97976		4.8167	1.47642	0.86491	4.26908		-14.25	3.30526	1.13741e-23	-14.5	3.24828	2.4995e-23	-14.4	3.27083	3.23389e-23
55.38	4904.67	0	0	0	0	0	0	4904.67	55.78	1855.94	0	0	0	0	0	1855.94		458.38	70753.1	77234.8	10333.8	10333.8	77234.8	458.38	179365	175442	12990.8	12990.7	175442		11259.2	1.03683	1.13697	0.97707		4.84738	1.54942	0.71432	4.65062		-14.25	3.32632	6.13362e-24	-14.5	3.26897	1.3347e-23	-14.4	3.29167	1.76953e-23
55.28	4793.14	0	0	0	0	0	0	4793.14	55.68	1620.16	0	0	0	0	0	1620.16		458.28	57315.8	63844.4	9959.99	9959.99	63844.4	458.28	156718	158816	12100.2	12100.2	158816		11259.8	1.03634	1.15245	0.97463		4.87806	1.61043	0.5579	5.08261		-14.25	3.34737	3.29661e-24	-14.5	3.28966	7.10281e-24	-14.4	3.3125	9.64937e-24
55.18	4841.82	0	0	0	0	0	0	4841.82	55.58	1678.1	0	0	0	0	0	1678.1		458.18	47476.9	51811.5	9659.24	9659.24	51811.5	458.18	131610	139447	11315.3	11315.3	139447		11260.4	1.0492	1.16585	0.97226		4.90874	1.65697	0.45009	5.5246		-14.25	3.36842	1.76593e-24	-14.5	3.31035	3.76705e-24	-14.4	3.33333	5.24382e-24
																		458.08	38936.1	41495.7	9420.3	9420.3	41495.7	458.08	108415	119027	10646.6	10646.6	119027		11260.9	1.03755	1.17693	0.97077		4.93942	1.68728	0.47026	5.94476		-14.25	3.38947	9.42824e-25	-14.5	3.33103	1.99116e-24	-14.4	3.35417	2.83991e-24
																		457.98	32380.6	33004.3	9231.02	9231.02	33004.3	457.98	87073.7	99033.1	10094.5	10094.5	99033.1		11261.5	1.0445	1.18723	0.97002		4.9701	1.70019	0.62064	6.31977		-14.25	3.41053	5.01699e-25	-14.5	3.35172	1.04893e-24	-14.4	3.375	1.53275e-24
																		457.88	28271.3	26261.1	9079.83	9079.83	26261.1	457.88	70297	80572.4	9649.55	9649.55	80572.4		11262	1.04395	1.19699	0.96978		5.00078	1.69495	0.8334	6.6336		-14.25	3.43158	2.6608e-25	-14.5	3.37241	5.50728e-25	-14.4	3.39583	8.24422e-25
																		457.78	24695.3	21077.7	8958.94	8958.94	21077.7	457.78	56729.9	64338.1	9295.7	9295.7	64338.1		11262.6	1.04555	1.20563	0.97039		5.03146	1.67111	1.06526	6.87625		-14.25	3.45263	1.40649e-25	-14.5	3.3931	2.88192e-25	-14.4	3.41667	4.41915e-25
																		457.68	21534.1	17209.4	8860.84	8860.84	17209.4	457.68	46697	50645.4	9015.55	9015.55	50645.4		11263.2	1.04845	1.21377	0.97181		5.06214	1.6285	1.29758	7.0427		-14.25	3.47368	7.40998e-26	-14.5	3.41379	1.5031e-25	-14.4	3.4375	2.36069e-25
																		457.58	19396.8	14399.5	8779.37	8779.37	14399.5	457.58	39756.6	39510.8	8791.95	8791.95	39510.8		11263.7	1.04796	1.22124	0.97353		5.09282	1.56716	1.52291	7.13192		-14.25	3.49474	3.89094e-26	-14.5	3.43448	7.81384e-26	-14.4	3.45833	1.25676e-25
																		457.48	18059.7	12410	8711.2	8711.2	12410	457.48	34344.5	30747.6	8611.12	8611.12	30747.6		11264.3	1.04957	1.22799	0.97624		5.1235	1.4874	1.73952	7.14606		-14.25	3.51579	2.03633e-26	-14.5	3.45517	4.04875e-26	-14.4	3.47917	6.66774e-26
																		457.38	16820.8	11034.6	8654.11	8654.11	11034.6	457.38	30366	24051.2	8461.2	8461.2	24051.2		11264.8	1.05125	1.23136	0.97944		5.15418	1.38986	1.94906	7.08968		-14.25	3.53684	1.06218e-26	-14.5	3.47586	2.09105e-26	-14.4	3.5	3.52547e-26
																		457.28	15149.1	10103.7	8605.11	8605.11	10103.7	457.28	27789.8	19070.9	8334.02	8334.02	19070.9		11265.4	1.05371	1.23412	0.98295		5.18486	1.27557	2.15497	6.96897		-14.25	3.5579	5.52213e-27	-14.5	3.49655	1.07648e-26	-14.4	3.52083	1.85767e-26
																		457.18	14527.1	9485.46	8562.53	8562.53	9485.46	457.18	25334.3	15459.2	8224.65	8224.65	15459.2		11266	1.05296	1.23479	0.98654		5.21553	1.14599	2.36097	6.79121		-14.25	3.57895	2.86134e-27	-14.5	3.51724	5.52402e-27	-14.4	3.54167	9.75515e-27
																		457.08	13826.4	9081.8	8525.68	8525.68	9081.8	457.08	22966.9	12900.1	8129.24	8129.24	12900.1		11266.5	1.05509	1.23373	0.99014		5.24621	1.00312	2.5696	6.56409		-14.25	3.6	1.47771e-27	-14.5	3.53793	2.82565e-27	-14.4	3.5625	5.10519e-27
																		456.98	13090.9	8821.59	8493.72	8493.72	8821.59	456.98	21160.7	11125.3	8045.29	8045.29	11125.3		11267.1	1.05629	1.23144	0.99355		5.27689	0.84949	2.78111	6.29526		-14.25	3.62105	7.60613e-28	-14.5	3.55862	1.44081e-27	-14.4	3.58333	2.66259e-27
																		456.88	12577.3	8654.75	8465.61	8465.61	8654.75	456.88	19501.3	9919.05	7972.12	7972.12	9919.05		11267.6	1.05338	1.22664	0.9969		5.30757	0.68817	2.99289	5.99202		-14.25	3.64211	3.90206e-28	-14.5	3.57931	7.32372e-28	-14.4	3.60417	1.38391e-27
																		456.78	11797.8	8547.99	8441.23	8441.23	8547.99	456.78	17609.5	9113.43	7908.25	7908.25	9113.43		11268.2	1.05755	1.2216	1.00026		5.33825	0.52285	3.19947	5.66102		-14.25	3.66316	1.99516e-28	-14.5	3.6	3.71109e-28	-14.4	3.625	7.16846e-28
																		456.68	11287.9	8479.3	8420.34	8420.34	8479.3	456.68	16537.3	8583.45	7852.83	7852.83	8583.45		11268.8	1.05399	1.21342	1.00367		5.36893	0.35815	3.39316	5.30821		-14.25	3.68421	1.01675e-28	-14.5	3.62069	1.87467e-28	-14.4	3.64583	3.70046e-28
																		456.58	10814.7	8434.36	8402.5	8402.5	8434.36	456.58	14994.9	8239.05	7805.25	7805.25	8239.05		11269.3	1.05507	1.20501	1.00712		5.39961	0.20225	3.56499	4.93885		-14.25	3.70526	5.16422e-29	-14.5	3.64138	9.44094e-29	-14.4	3.66667	1.9037e-28
																		456.48	10443.2	8404.26	8387.42	8387.42	8404.26	456.48	13779.9	8016.94	7764.68	7764.68	8016.94		11269.9	1.05519	1.19622	1.01057		5.43029	0.09563	3.70575	4.55766		-14.25	3.72632	2.61424e-29	-14.5	3.66207	4.74002e-29	-14.4	3.6875	9.76005e-29
																		456.38	10202.9	8383.25	8374.53	8374.53	8383.25	456.38	12902.4	7874.15	7730.48	7730.48	7874.15		11270.4	1.05275	1.18649	1.01368		5.46097	0.16308	3.80706	4.16904		-14.25	3.74737	1.31898e-29	-14.5	3.68276	2.37264e-29	-14.4	3.70833	4.98675e-29
																		456.28	9898.61	8368.29	8363.88	8363.88	8368.29	456.28	11635.9	7782.1	7701.96	7701.96	7782.1		11271	1.05042	1.17571	1.01656		5.49165	0.2892	3.86223	3.77726		-14.25	3.76842	6.63254e-30	-14.5	3.70345	1.18407e-29	-14.4	3.72917	2.53919e-29
																		456.18	9363.56	8357.06	8354.88	8354.88	8357.06	456.18	11213	7722.06	7678.27	7678.27	7722.06		11271.6	1.04888	1.16206	1.01945		5.52233	0.41085	3.86696	3.38677		-14.25	3.78947	3.32407e-30	-14.5	3.72414	5.89154e-30	-14.4	3.75	1.28849e-29
																		456.08	9393.51	8348.58	8347.52	8347.52	8348.58	456.08	10465.6	7682.09	7658.66	7658.66	7682.09		11273.4	1.04265	1.12827	1.02586		5.55301	0.51984	3.81978	3.00238		-14.25	3.81053	1.66038e-30	-14.5	3.74483	2.92278e-30	-14.4	3.77083	6.51596e-30
																		455.98	9031.14	8341.91	8341.41	8341.41	8341.91	455.98	9964	7655.07	7642.8	7642.8	7655.07		11275.3	1.03481	1.09231	1.02766		5.58369	0.61401	3.7223	2.6295		-14.25	3.83158	8.26594e-31	-14.5	3.76552	1.44573e-30	-14.4	3.79167	3.28386e-30
																		455.88	9135.57	8336.67	8336.44	8336.44	8336.67	455.88	9410.74	7636.02	7629.72	7629.72	7636.02		11277.1	1.03076	1.0602	1.02597		5.61437	0.69287	3.57914	2.27427		-14.25	3.85263	4.10129e-31	-14.5	3.78621	7.13036e-31	-14.4	3.8125	1.6493e-30
																		455.78	8914.89	8332.27	8332.17	8332.17	8332.27	455.78	9024.31	7622.6	7619.43	7619.43	7622.6		11279	1.01916	1.03245	1.02263		5.64505	0.75678	3.39766	1.94386		-14.25	3.87368	2.02812e-31	-14.5	3.8069	3.50653e-31	-14.4	3.83333	8.25512e-31
																		455.68	8759.54	8328.77	8328.73	8328.73	8328.77	455.68	8614.15	7612.67	7611.11	7611.11	7612.67		11281	1.01322	1.00904	1.01845		5.67573	0.80658	3.18747	1.6467		-14.25	3.89474	9.99559e-32	-14.5	3.82759	1.71947e-31	-14.4	3.85417	4.11769e-31
																		455.58	8680.73	8325.73	8325.71	8325.71	8325.73	455.58	8631.38	7605.06	7604.31	7604.31	7605.06		11282.9	1.00586	0.98636	1.01432		5.70641	0.84335	2.95961	1.39273		-14.25	3.91579	4.90981e-32	-14.5	3.84828	8.40754e-32	-14.4	3.875	2.04687e-31
																		455.48	8664.67	8323.26	8323.25	8323.25	8323.26	455.48	8547.91	7599.09	7598.74	7598.74	7599.09		11284.9	1.00085	0.96739	1.01124		5.73709	0.86813	2.72555	1.19314		-14.25	3.93684	2.40359e-32	-14.5	3.86897	4.09928e-32	-14.4	3.89583	1.01399e-31
																		455.38	8649.74	8321.1	8321.09	8321.09	8321.1	455.38	8251.14	7594.33	7594.16	7594.16	7594.33		11286.9	0.99493	0.95032	1.01018		5.76777	0.88176	2.49604	1.05816		-14.25	3.9579	1.17272e-32	-14.5	3.88966	1.99304e-32	-14.4	3.91667	5.00589e-32
																		455.28	8662.44	8319.55	8319.55	8319.55	8319.55	455.28	8101.39	7590.42	7590.35	7590.35	7590.42		11288.9	0.98767	0.93491	1.00952		5.79845	0.88482	2.27976	0.99192		-14.25	3.97895	5.70251e-33	-14.5	3.91035	9.66276e-33	-14.4	3.9375	2.46283e-32
																		455.18	8235.29	8318.53	8318.53	8318.53	8318.53	455.18	7895.72	7587.47	7587.44	7587.44	7587.47		11291	0.98134	0.92441	1.00701		5.82913	0.87755	2.08225	0.9874		-14.25	4	2.76359e-33	-14.5	3.93103	4.6716e-33	-14.4	3.95833	1.20751e-32
																		455.08	8229.63	8317.73	8317.73	8317.73	8317.73	455.08	7793.25	7585.48	7585.47	7585.47	7585.48		11293.1	0.97748	0.91765	1.00168		5.85981	0.86003	1.90531	1.02828		-14.25	4.02105	1.3348e-33	-14.5	3.95172	2.25223e-33	-14.4	3.97917	5.89995e-33
																		454.98	8486.71	8317.21	8317.21	8317.21	8317.21	454.98	7682.46	7583.91	7583.91	7583.91	7583.91		11295.2	0.97003	0.91508	0.99498		5.89049	0.83237	1.74739	1.09678		-14.25	4.04211	6.42526e-34	-14.5	3.97241	1.08279e-33	-14.4	4	2.87282e-33
																		454.88	8507.39	8344.49	8344.49	8344.49	8344.49	454.88	7464.84	7582.77	7582.76	7582.76	7582.77		11297.3	0.97702	0.91626	0.98621		5.92117	0.79492	1.60488	1.17939		-14.25	4.06316	3.08246e-34	-14.5	3.9931	5.19118e-34	-14.4	4.02083	1.39403e-33
																		454.78	8253.34	0	0	0	8253.34	454.78	7626.69	0	0	0	7626.69		11299.5	0.96776	0.92085	0.97873		5.95185	0.74862	1.47414	1.26773		-14.25	4.08421	1.47379e-34	-14.5	4.01379	2.48184e-34	-14.4	4.04167	6.74113e-34
																		454.68	8245.38	0	0	0	8245.38	454.68	7346.58	0	0	0	7346.58		11301.7	0.96566	0.92874	0.97245		5.98253	0.69527	1.35363	1.35695		-14.25	4.10526	7.02267e-35	-14.5	4.03448	1.18322e-34	-14.4	4.0625	3.24858e-34
																		454.58	8172.44	0	0	0	8172.44	454.58	7386.57	0	0	0	7386.57		11303.9	0.9609	0.93794	0.96753		6.0132	0.63793	1.24531	1.44389		-14.25	4.12632	3.33502e-35	-14.5	4.05517	5.62529e-35	-14.4	4.08333	1.56011e-34
																		454.48	8107.41	0	0	0	8107.41	454.48	7191.99	0	0	0	7191.99		11306.1	0.96723	0.94712	0.96445		6.04388	0.58118	1.15506	1.52576		-14.25	4.14737	1.57841e-35	-14.5	4.07586	2.66689e-35	-14.4	4.10417	7.46642e-35
																		454.38	8210.58	0	0	0	8210.58	454.38	7243.59	0	0	0	7243.59		11308.4	0.97752	0.95705	0.9656		6.07456	0.53142	1.09121	1.59948		-14.25	4.16842	7.44507e-36	-14.5	4.09655	1.26079e-35	-14.4	4.125	3.56096e-35
																		454.28	8225.52	0	0	0	8225.52	454.28	7196.53	0	0	0	7196.53		11310.7	0.97574	0.96658	0.97157		6.10524	0.49639	1.06098	1.66149		-14.25	4.18947	3.49979e-36	-14.5	4.11724	5.94366e-36	-14.4	4.14583	1.69246e-35
																		454.18	8066.65	0	0	0	8066.65	454.18	6999.47	0	0	0	6999.47		11313.1	0.97442	0.97471	0.98078		6.13592	0.48323	1.06596	1.70791		-14.25	4.21053	1.6396e-36	-14.5	4.13793	2.79403e-36	-14.4	4.16667	8.01615e-36
																		454.08	8321.13	0	0	0	8321.13	454.08	7166.39	0	0	0	7166.39		11315.4	0.99004	0.98345	0.99072		6.1666	0.49514	1.09987	1.73503		-14.25	4.23158	7.65524e-37	-14.5	4.15862	1.3097e-36	-14.4	4.1875	3.78362e-36
																		453.98	8164.95	0	0	0	8164.95	453.98	6987.87	0	0	0	6987.87		11317.8	0.99841	0.99265	0.99823		6.19728	0.52939	1.15051	1.73978		-14.25	4.25263	3.56205e-37	-14.5	4.17931	6.12156e-37	-14.4	4.20833	1.77968e-36
																		453.88	8195.59	0	0	0	8195.59	453.88	7040.45	0	0	0	7040.45		11320.2	1.00033	1.00157	1.00344		6.22796	0.57903	1.20404	1.72033		-14.25	4.27368	1.65182e-37	-14.5	4.2	2.85298e-37	-14.4	4.22917	8.34201e-37
																		453.78	8069.54	0	0	0	8069.54	453.78	6843.48	0	0	0	6843.48		11322.7	1.00492	1.01107	1.0061		6.25864	0.63619	1.24828	1.67661		-14.25	4.29474	7.63389e-38	-14.5	4.22069	1.32578e-37	-14.4	4.25	3.89665e-37
																		453.68	8135.6	0	0	0	8135.6	453.68	6977.09	0	0	0	6977.09		11325.1	1.00762	1.01959	1.00748		6.28932	0.69418	1.27417	1.61084		-14.25	4.31579	3.51599e-38	-14.5	4.24138	6.14288e-38	-14.4	4.27083	1.81386e-37
																		453.58	7935.94	0	0	0	7935.94	453.58	6720.46	0	0	0	6720.46		11327.6	1.01138	1.02935	1.00778		6.32	0.74799	1.27602	1.52806		-14.25	4.33684	1.61387e-38	-14.5	4.26207	2.83785e-38	-14.4	4.29167	8.41407e-38
																		453.48	7839.77	0	0	0	7839.77	453.48	7062.04	0	0	0	7062.04		11330.1	1.01489	1.04027	1.00678		6.35068	0.79412	1.25125	1.43654		-14.25	4.3579	7.38254e-39	-14.5	4.28276	1.30711e-38	-14.4	4.3125	3.88955e-38
																		453.38	7857.2	0	0	0	7857.2	453.38	6930.38	0	0	0	6930.38		11332.7	1.02073	1.05095	1.00527		6.38136	0.8303	1.19983	1.34803		-14.25	4.37895	3.36559e-39	-14.5	4.30345	6.00251e-39	-14.4	4.33333	1.79176e-38
																		453.28	7948.38	0	0	0	7948.38	453.28	6823.74	0	0	0	6823.74		11335.3	1.01521	1.06063	1.00483		6.41204	0.85517	1.12383	1.2772		-14.25	4.4	1.52909e-39	-14.5	4.32414	2.74814e-39	-14.4	4.35417	8.22529e-39
																		453.18	7979.61	0	0	0	7979.61	453.18	6847.02	0	0	0	6847.02		11337.9	1.02101	1.06981	1.00693		6.44272	0.86817	1.02689	1.23933		-14.25	4.42105	6.92341e-40	-14.5	4.34483	1.25435e-39	-14.4	4.375	3.76279e-39
																		453.08	7707.86	0	0	0	7707.86	453.08	6742.24	0	0	0	6742.24		11340.5	1.01874	1.07518	1.01215		6.4734	0.8693	0.91402	1.24572		-14.25	4.44211	3.12409e-40	-14.5	4.36552	5.70773e-40	-14.4	4.39583	1.71536e-39
																		452.98	8185.65	0	0	0	8185.65	452.98	6548.01	0	0	0	6548.01		11343.2	1.02199	1.07675	1.01863		6.50408	0.85907	0.79179	1.29901		-14.25	4.46316	1.40488e-40	-14.5	4.38621	2.58917e-40	-14.4	4.41667	7.79268e-40
																		452.88	7685.87	0	0	0	7685.87	452.88	6756.81	0	0	0	6756.81		11345.9	1.01667	1.07384	1.02374		6.53476	0.83836	0.66944	1.39239		-14.25	4.48421	6.29612e-41	-14.5	4.4069	1.17085e-40	-14.4	4.4375	3.5278e-40
																		452.78	7911.09	0	0	0	7911.09	452.78	6894.95	0	0	0	6894.95		11348.6	1.01849	1.06632	1.02548		6.56544	0.80833	0.56172	1.51349		-14.25	4.50526	2.81203e-41	-14.5	4.42759	5.27803e-41	-14.4	4.45833	1.5915e-40
																		452.68	7810.61	0	0	0	7810.61	452.68	6666.94	0	0	0	6666.94		11351.3	1.0141	1.0549	1.02335		6.59612	0.77041	0.49254	1.64911		-14.25	4.52632	1.25164e-41	-14.5	4.44828	2.37172e-41	-14.4	4.47917	7.15473e-41
																		452.58	7699.96	0	0	0	7699.96	452.58	6561.7	0	0	0	6561.7		11354.1	1.00289	1.03406	1.01649		6.6268	0.72616	0.48989	1.78798		-14.25	4.54737	5.55206e-42	-14.5	4.46897	1.06235e-41	-14.4	4.5	3.20526e-41
																		452.48	7967.68	0	0	0	7967.68	452.48	6763.26	0	0	0	6763.26		11356.9	1.0009	1.02655	1.0057		6.65748	0.67723	0.56142	1.92153		-14.25	4.56842	2.45438e-42	-14.5	4.48966	4.74317e-42	-14.4	4.52083	1.43093e-41
																		452.38	7832.89	0	0	0	7832.89	452.38	6621.81	0	0	0	6621.81		11359.7	0.99605	1.02045	0.99193		6.68816	0.62527	0.6867	2.04359		-14.25	4.58947	1.08129e-42	-14.5	4.51035	2.11088e-42	-14.4	4.54167	6.36581e-42
																		452.28	7802.9	0	0	0	7802.9	452.28	6537.28	0	0	0	6537.28		11362.6	0.99011	1.01018	0.98003		6.71884	0.57185	0.84076	2.14981		-14.25	4.61053	4.74739e-43	-14.5	4.53103	9.3635e-43	-14.4	4.5625	2.82209e-42
																		452.18	7873.08	0	0	0	7873.08	452.18	6650.37	0	0	0	6650.37		11365.4	0.99074	1.00228	0.97439		6.74952	0.51836	1.00598	2.23698		-14.25	4.63158	2.07722e-43	-14.5	4.55172	4.13986e-43	-14.4	4.58333	1.24673e-42
																		452.08	7867.43	0	0	0	7867.43	452.08	6570.33	0	0	0	6570.33		11368.3	0.984	0.99638	0.97309		6.7802	0.46592	1.1704	2.30255		-14.25	4.65263	9.05777e-44	-14.5	4.57241	1.8243e-43	-14.4	4.60417	5.48846e-43
																		451.98	7767.73	0	0	0	7767.73	451.98	6557.44	0	0	0	6557.44		11371.3	0.98182	0.99159	0.97608		6.81087	0.4153	1.32503	2.34421		-14.25	4.67368	3.93617e-44	-14.5	4.5931	8.01242e-44	-14.4	4.625	2.40775e-43
																		451.88	7651.14	0	0	0	7651.14	451.88	6606.29	0	0	0	6606.29		11374.2	0.98743	0.98605	0.98223		6.84155	0.36692	1.46256	2.35971		-14.25	4.69474	1.70466e-44	-14.5	4.61379	3.50734e-44	-14.4	4.64583	1.05257e-43
																		451.78	7693.85	0	0	0	7693.85	451.78	6615.96	0	0	0	6615.96		11378.2	0.98884	0.97818	0.99098		6.87223	0.32086	1.57694	2.3469		-14.25	4.71579	7.35728e-45	-14.5	4.63448	1.53014e-44	-14.4	4.66667	4.58531e-44
																		451.68	7637.28	0	0	0	7637.28	451.68	6673.1	0	0	0	6673.1		11382.3	0.9917	0.97236	0.99875		6.90291	0.277	1.66343	2.3039		-14.25	4.73684	3.16453e-45	-14.5	4.65517	6.653e-45	-14.4	4.6875	1.99052e-44
																		451.58	7805.3	0	0	0	7805.3	451.58	6576.41	0	0	0	6576.41		11386.4	0.99442	0.97174	1.00416		6.93359	0.23521	1.71877	2.22943		-14.25	4.7579	1.35648e-45	-14.5	4.67586	2.8829e-45	-14.4	4.70833	8.61075e-45
																		451.48	7838.41	0	0	0	7838.41	451.48	6450.62	0	0	0	6450.62		11390.5	0.9985	0.97361	1.00879		6.96427	0.1956	1.74128	2.12328		-14.25	4.77895	5.7947e-46	-14.5	4.69655	1.24498e-45	-14.4	4.72917	3.71188e-45
																		451.38	7910.97	0	0	0	7910.97	451.38	6499.07	0	0	0	6499.07		11394.7	1.00041	0.97921	1.01109		6.99495	0.15885	1.73097	1.98672		-14.25	4.8	2.46696e-46	-14.5	4.71724	5.35804e-46	-14.4	4.75	1.59449e-45
																		451.28	7844.39	0	0	0	7844.39	451.28	6539.43	0	0	0	6539.43		11398.9	1.00574	0.9877	1.01006		7.02563	0.12663	1.68948	1.82312		-14.25	4.82105	1.04666e-46	-14.5	4.73793	2.29804e-46	-14.4	4.77083	6.82541e-46
																		451.18	8037.83	0	0	0	8037.83	451.18	6621.57	0	0	0	6621.57		11403.2	1.01063	0.99731	1.00899		7.05631	0.10205	1.61985	1.63855		-14.25	4.84211	4.42554e-47	-14.5	4.75862	9.8223e-47	-14.4	4.79167	2.91146e-46
																		451.08	7907.4	0	0	0	7907.4	451.08	6362.16	0	0	0	6362.16		11407.5	1.01778	1.00721	1.0127		7.08699	0.08914	1.52625	1.44277		-14.25	4.86316	1.86483e-47	-14.5	4.77931	4.18374e-47	-14.4	4.8125	1.23756e-46
																		450.98	7698.79	0	0	0	7698.79	450.98	6327.99	0	0	0	6327.99		11411.9	1.01918	1.01686	1.02135		7.11767	0.08924	1.41353	1.2507		-14.25	4.88421	7.83116e-48	-14.5	4.8	1.77586e-47	-14.4	4.83333	5.24204e-47
																		450.88	7912.31	0	0	0	7912.31	450.88	6560.44	0	0	0	6560.44		11416.3	1.01955	1.02384	1.02754		7.14835	0.09784	1.28677	1.08436		-14.25	4.90526	3.27739e-48	-14.5	4.82069	7.51175e-48	-14.4	4.85417	2.21262e-47
																		450.78	7967.71	0	0	0	7967.71	450.78	6418.81	0	0	0	6418.81		11420.8	1.01653	1.02313	1.02168		7.17903	0.10848	1.15074	0.97292		-14.25	4.92632	1.36692e-48	-14.5	4.84138	3.16634e-48	-14.4	4.875	9.30654e-48
																		450.68	7921.31	0	0	0	7921.31	450.68	6563.57	0	0	0	6563.57		11425.3	1.01229	1.02059	1.00743		7.20971	0.1168	1.00955	0.94342		-14.25	4.94737	5.68165e-49	-14.5	4.86207	1.33001e-48	-14.4	4.89583	3.9007e-48
																		450.58	7759.54	0	0	0	7759.54	450.58	6505.74	0	0	0	6505.74		11429.9	1.00721	1.01853	0.99578		7.24039	0.12095	0.86626	1.00096		-14.25	4.96842	2.35354e-49	-14.5	4.88276	5.56706e-49	-14.4	4.91667	1.62919e-48
																		450.48	7920.65	0	0	0	7920.65	450.48	6275.34	0	0	0	6275.34		11434.5	1.00382	1.02031	0.98967		7.27107	0.12126	0.72287	1.12299		-14.25	4.98947	9.71588e-50	-14.5	4.90345	2.32205e-49	-14.4	4.9375	6.78066e-49
																		450.38	7721.96	0	0	0	7721.96	450.38	6464.99	0	0	0	6464.99		11439.2	1.00306	1.02255	0.98683		7.30175	0.12042	0.58036	1.27802		-14.25	5.01053	3.99723e-50	-14.5	4.92414	9.65137e-50	-14.4	4.95833	2.8122e-49
																		450.28	7493.83	0	0	0	7493.83	450.28	6403.26	0	0	0	6403.26		11443.9	0.99572	1.02232	0.98634		7.33243	0.1235	0.43907	1.44091		-14.25	5.03158	1.6389e-50	-14.5	4.94483	3.99736e-50	-14.4	4.97917	1.16223e-49
																		450.18	7698.03	0	0	0	7698.03	450.18	6427.14	0	0	0	6427.14		11448.7	0.994	1.01868	0.98646		7.36311	0.13632	0.29909	1.59531		-14.25	5.05263	6.6967e-51	-14.5	4.96552	1.64976e-50	-14.4	5	4.7864e-50
																		450.08	7791.29	0	0	0	7791.29	450.08	6399.18	0	0	0	6399.18		11453.5	0.99489	1.01579	0.98681		7.39379	0.16178	0.16071	1.7314		-14.25	5.07368	2.727e-51	-14.5	4.98621	6.78473e-51	-14.4	5.02083	1.96426e-50
																		449.98	7764.68	0	0	0	7764.68	449.98	6372.03	0	0	0	6372.03		11458.4	0.99365	1.01718	0.98847		7.42447	0.19832	0.02476	1.84374		-14.25	5.09474	1.10669e-51	-14.5	5.0069	2.78038e-51	-14.4	5.04167	8.03264e-51
																		449.88	7803.03	0	0	0	7803.03	449.88	6312.77	0	0	0	6312.77		11463.3	0.99554	1.02061	0.99452		7.45515	0.24214	0.10734	1.92981		-14.25	5.11579	4.47594e-52	-14.5	5.02759	1.13536e-51	-14.4	5.0625	3.27332e-51
																		449.78	7886.97	0	0	0	7886.97	449.78	6359.99	0	0	0	6359.99		11468.3	1.00045	1.02294	1.00571		7.48583	0.28922	0.23346	1.98904		-14.25	5.13684	1.80409e-52	-14.5	5.04828	4.61977e-52	-14.4	5.08333	1.3292e-51
																		449.68	7747.92	0	0	0	7747.92	449.68	6241.33	0	0	0	6241.33		11473.3	1.00913	1.01843	1.01728		7.51651	0.33603	0.35112	2.02218		-14.25	5.1579	7.24683e-53	-14.5	5.06897	1.8731e-52	-14.4	5.10417	5.3785e-52
																		449.58	7535.2	0	0	0	7535.2	449.58	6257.75	0	0	0	6257.75		11478.3	1.00752	1.00662	1.02394		7.54719	0.37966	0.45772	2.03077		-14.25	5.17895	2.90105e-53	-14.5	5.08966	7.56757e-53	-14.4	5.125	2.16871e-52
																		449.48	7572.16	0	0	0	7572.16	449.48	6143.29	0	0	0	6143.29		11483.5	1.00561	0.99131	1.02512		7.57787	0.41787	0.55087	2.01678		-14.25	5.2	1.15739e-53	-14.5	5.11035	3.04651e-53	-14.4	5.14583	8.71389e-53
																		449.38	7651.57	0	0	0	7651.57	449.38	6253.25	0	0	0	6253.25		11488.6	1.00633	0.98176	1.02128		7.60854	0.44921	0.62868	1.98236		-14.25	5.22105	4.60171e-54	-14.5	5.13103	1.22208e-53	-14.4	5.16667	3.48892e-53
																		449.28	7793.94	0	0	0	7793.94	449.28	6247.76	0	0	0	6247.76		11493.8	1.0016	0.9799	1.01153		7.63922	0.47317	0.68999	1.9297		-14.25	5.24211	1.82338e-54	-14.5	5.15172	4.88479e-54	-14.4	5.1875	1.392e-53
																		449.18	7758.57	0	0	0	7758.57	449.18	6365.38	0	0	0	6365.38		11499.1	0.99868	0.98332	0.99938		7.6699	0.49031	0.73446	1.86099		-14.25	5.26316	7.2003e-55	-14.5	5.17241	1.94554e-54	-14.4	5.20833	5.53422e-54
																		449.08	7646.59	0	0	0	7646.59	449.08	6284.1	0	0	0	6284.1		11504.4	0.99649	0.98716	0.99		7.70058	0.50239	0.76258	1.77842		-14.25	5.28421	2.83361e-55	-14.5	5.1931	7.72118e-55	-14.4	5.22917	2.19251e-54
																		448.98	7707.95	0	0	0	7707.95	448.98	6332.84	0	0	0	6332.84		11509.7	0.99247	0.99049	0.98699		7.73126	0.51232	0.77554	1.68425		-14.25	5.30526	1.11134e-55	-14.5	5.21379	3.05333e-55	-14.4	5.25	8.65553e-55
																		448.88	7540.12	0	0	0	7540.12	448.88	6283.31	0	0	0	6283.31		11515.1	0.99556	0.99391	0.98953		7.76194	0.52391	0.77498	1.58089		-14.25	5.32632	4.3438e-56	-14.5	5.23448	1.20312e-55	-14.4	5.27083	3.40497e-55
																		448.78	7468.24	0	0	0	7468.24	448.78	6148.64	0	0	0	6148.64		11520.6	0.9949	0.99823	0.99367		7.79262	0.5412	0.76271	1.4709		-14.25	5.34737	1.69203e-56	-14.5	5.25517	4.72378e-56	-14.4	5.29167	1.33476e-55
																		448.68	7724.63	0	0	0	7724.63	448.68	6257.35	0	0	0	6257.35		11526.1	0.99645	1.00277	0.99269		7.8233	0.5675	0.74044	1.35704		-14.25	5.36842	6.56845e-57	-14.5	5.27586	1.84806e-56	-14.4	5.3125	5.21383e-56
																		448.58	7507.91	0	0	0	7507.91	448.58	6424.86	0	0	0	6424.86		11531.6	0.99596	1.00844	0.98907		7.85398	0.60446	0.70958	1.24217		-14.25	5.38947	2.54116e-57	-14.5	5.29655	7.2042e-57	-14.4	5.33333	2.02945e-56
																		448.48	7722.66	0	0	0	7722.66	448.48	6191.09	0	0	0	6191.09		11537.2	0.99801	1.01122	0.98918		7.88466	0.65166	0.67118	1.12918		-14.25	5.41053	9.79756e-58	-14.5	5.31724	2.79834e-57	-14.4	5.35417	7.87167e-57
																		448.38	7731.53	0	0	0	7731.53	448.38	6433.36	0	0	0	6433.36		11542.9	1.00007	1.01176	0.9945		7.91534	0.70692	0.62606	1.02094		-14.25	5.43158	3.76459e-58	-14.5	5.33793	1.08307e-57	-14.4	5.375	3.04244e-57
																		448.28	7689.4	0	0	0	7689.4	448.28	6304.45	0	0	0	6304.45		11548.6	1.0027	1.01	1.00244		7.94602	0.76698	0.57513	0.92018		-14.25	5.45263	1.44156e-58	-14.5	5.35862	4.17695e-58	-14.4	5.39583	1.17177e-57
																		448.18	7819.74	0	0	0	7819.74	448.18	6387.18	0	0	0	6387.18		11554.3	1.00515	1.00566	1.01117		7.9767	0.82824	0.5199	0.82941		-14.25	5.47368	5.50123e-59	-14.5	5.37931	1.60511e-58	-14.4	5.41667	4.49706e-58
																		448.08	7674.32	0	0	0	7674.32	448.08	6335.75	0	0	0	6335.75		11560.1	1.00547	1.00155	1.01753		8.00738	0.88734	0.46307	0.75089		-14.25	5.49474	2.09219e-59	-14.5	5.4	6.14599e-59	-14.4	5.4375	1.71981e-58
																		447.98	7656.65	0	0	0	7656.65	447.98	6235	0	0	0	6235		11565.9	1.00489	0.99905	1.01878		8.03806	0.94136	0.40923	0.68642		-14.25	5.51579	7.92968e-60	-14.5	5.42069	2.34489e-59	-14.4	5.45833	6.5539e-59
																		447.88	7466.88	0	0	0	7466.88	447.88	6136.9	0	0	0	6136.9		11571.8	1.00428	1.00022	1.01289		8.06874	0.98807	0.36534	0.63712		-14.25	5.53684	2.99518e-60	-14.5	5.44138	8.91448e-60	-14.4	5.47917	2.48876e-59
																		447.78	7495.28	0	0	0	7495.28	447.78	6011.85	0	0	0	6011.85		11577.8	1.00301	1.00396	1.00243		8.09942	1.02591	0.33988	0.60307		-14.25	5.5579	1.12746e-60	-14.5	5.46207	3.37685e-60	-14.4	5.5	9.41741e-60
																		447.68	7618.75	0	0	0	7618.75	447.68	6289.64	0	0	0	6289.64		11583.8	0.99682	1.00744	0.99299		8.1301	1.05401	0.33892	0.58301		-14.25	5.57895	4.22952e-61	-14.5	5.48276	1.27459e-60	-14.4	5.52083	3.55095e-60
																		447.58	7609.98	0	0	0	7609.98	447.58	6153.3	0	0	0	6153.3		11589.8	0.99451	1.00812	0.98846		8.16078	1.07208	0.36115	0.57443		-14.25	5.6	1.58122e-61	-14.5	5.50345	4.79372e-61	-14.4	5.54167	1.33421e-60
																		447.48	7601.78	0	0	0	7601.78	447.48	6264.86	0	0	0	6264.86		11595.9	0.99679	1.0062	0.99036		8.19146	1.08034	0.39832	0.57404		-14.25	5.62105	5.89119e-62	-14.5	5.52414	1.79646e-61	-14.4	5.5625	4.99534e-61
																		447.38	7528.76	0	0	0	7528.76	447.38	6245.04	0	0	0	6245.04		11602	0.99793	1.00082	0.99419		8.22214	1.07937	0.44051	0.57852		-14.25	5.64211	2.18737e-62	-14.5	5.54483	6.70819e-62	-14.4	5.58333	1.86368e-61
																		447.28	7634.72	0	0	0	7634.72	447.28	6299.82	0	0	0	6299.82		11608.2	0.99558	0.99539	0.99722		8.25282	1.06995	0.47959	0.58522		-14.25	5.66316	8.09377e-63	-14.5	5.56552	2.49595e-62	-14.4	5.60417	6.92855e-62
																		447.18	7601.91	0	0	0	7601.91	447.18	6145.6	0	0	0	6145.6		11614.4	0.99546	0.99195	0.99822		8.2835	1.05291	0.51001	0.59257		-14.25	5.68421	2.9846e-63	-14.5	5.58621	9.25358e-63	-14.4	5.625	2.56671e-62
																															11620.7	0.99706	0.9913	0.99491		8.31418	1.02904	0.52849	0.60038		-14.25	5.70526	1.09681e-63	-14.5	5.6069	3.41843e-63	-14.4	5.64583	9.47492e-63
																															11627	0.99656	0.99148	0.99145		8.34486	0.99895	0.53371	0.60962		-14.25	5.72632	4.01679e-64	-14.5	5.62759	1.25831e-63	-14.4	5.66667	3.48528e-63
																															11633.4	0.99836	0.99109	0.99492		8.37554	0.96301	0.52607	0.62211		-14.25	5.74737	1.466e-64	-14.5	5.64828	4.61522e-64	-14.4	5.6875	1.27751e-63
																															11639.8	0.99842	0.99127	1.00129		8.40621	0.92144	0.50764	0.63972		-14.25	5.76842	5.33203e-65	-14.5	5.66897	1.68671e-64	-14.4	5.70833	4.66607e-64
																															11646.3	0.99918	0.99137	1.00557		8.43689	0.8743	0.48205	0.66353		-14.25	5.78947	1.93266e-65	-14.5	5.68966	6.14233e-65	-14.4	5.72917	1.69826e-64
																															11652.8	1.0011	0.99262	1.00797		8.46757	0.82162	0.45441	0.69315		-14.25	5.81053	6.98105e-66	-14.5	5.71035	2.2288e-65	-14.4	5.75	6.15911e-65
																															11659.4	1.00352	0.9957	1.01132		8.49825	0.76355	0.43085	0.72646		-14.25	5.83158	2.51297e-66	-14.5	5.73103	8.05846e-66	-14.4	5.77083	2.22585e-65
																															11666	1.00269	0.99859	1.01338		8.52893	0.7004	0.41747	0.75992		-14.25	5.85263	9.0148e-67	-14.5	5.75172	2.90321e-66	-14.4	5.79167	8.01558e-66
																															11672.7	1.00489	1.00032	1.00996		8.55961	0.63278	0.41846	0.78925		-14.25	5.87368	3.22274e-67	-14.5	5.77241	1.0422e-66	-14.4	5.8125	2.87632e-66
																															11679.4	1.0042	1.00035	1.00093		8.59029	0.56167	0.43434	0.8101		-14.25	5.89474	1.14813e-67	-14.5	5.7931	3.72792e-67	-14.4	5.83333	1.0285e-66
																															11686.2	0.99789	0.99905	0.98936		8.62097	0.48841	0.46192	0.81873		-14.25	5.91579	4.07622e-68	-14.5	5.81379	1.32871e-67	-14.4	5.85417	3.66462e-67
																															11693	0.99567	0.99728	0.98272		8.65165	0.41482	0.49602	0.81249		-14.25	5.93684	1.44218e-68	-14.5	5.83448	4.71887e-68	-14.4	5.875	1.30112e-67
																															11699.8	0.99573	0.99598	0.98369		8.68233	0.34335	0.53134	0.79033		-14.25	5.9579	5.08487e-69	-14.5	5.85517	1.66991e-68	-14.4	5.89583	4.6033e-68
																															11706.7	0.99506	0.99704	0.98762		8.71301	0.2776	0.56339	0.75314		-14.25	5.97895	1.78663e-69	-14.5	5.87586	5.88836e-69	-14.4	5.91667	1.62286e-68
																															11713.7	0.99304	0.99842	0.99188		8.74369	0.22355	0.58871	0.70431		-14.25	6	6.25581e-70	-14.5	5.89655	2.06891e-69	-14.4	5.9375	5.70106e-69
																															11720.7	0.99635	0.99962	0.9958		8.77437	0.19109	0.60477	0.65036		-14.2	0	0.00442	-14.5	5.91724	7.24331e-70	-14.4	5.95833	1.99568e-69
																															11727.8	1.00003	1.00051	0.99898		8.80505	0.19079	0.60983	0.60144		-14.2	0.02105	0.00916	-14.5	5.93793	2.52685e-70	-14.4	5.97917	6.96127e-70
																															11734.9	0.99945	1.0006	1.00255		8.83573	0.22253	0.60279	0.57092		-14.2	0.04211	0.01327	-14.5	5.95862	8.78355e-71	-14.4	6	2.41962e-70
																															11742	1.001	0.99828	1.00511		8.86641	0.27609	0.58314	0.57164		-14.2	0.06316	0.01648	-14.5	5.97931	3.04234e-71	-14.35	0	0.02801
																															11749.2	1.00021	0.99587	1.00716		8.89709	0.34268	0.55098	0.60919		-14.2	0.08421	0.01874	-14.5	6	1.05001e-71	-14.35	0.02083	0.05701
																															11756.5	1.00068	0.99364	1.00918		8.92777	0.41766	0.50707	0.67862		-14.2	0.10526	0.01977	-14.45	0	0.00861	-14.35	0.04167	0.07983
																															11763.8	1.0035	0.9931	1.00813		8.95845	0.4986	0.45303	0.76881		-14.2	0.12632	0.01945	-14.45	0.02069	0.01764	-14.35	0.0625	0.09575
																															11771.1	1.00311	0.9925	1.004		8.98913	0.5837	0.39157	0.86834		-14.2	0.14737	0.01793	-14.45	0.04138	0.02529	-14.35	0.08333	0.10657
																															11778.5	1.00019	0.99475	1.00017		9.01981	0.67105	0.32717	0.96812		-14.2	0.16842	0.01573	-14.45	0.06207	0.03106	-14.35	0.10417	0.11252
																															11786	0.99807	0.99633	0.99766		9.05049	0.75834	0.26732	1.06167		-14.2	0.18947	0.01362	-14.45	0.08276	0.03492	-14.35	0.125	0.11372
																															11793.5	1.00055	0.99519	0.996		9.08117	0.8429	0.22442	1.14468		-14.2	0.21053	0.0124	-14.45	0.10345	0.03639	-14.35	0.14583	0.11058
																															11801	0.99814	0.99472	0.99269		9.11185	0.92178	0.21368	1.21452		-14.2	0.23158	0.01225	-14.45	0.12414	0.03516	-14.35	0.16667	0.104
																															11808.6	0.99742	0.99604	0.99008		9.14253	0.99194	0.23878	1.26989		-14.2	0.25263	0.01254	-14.45	0.14483	0.03137	-14.35	0.1875	0.09524
																															11816.2	0.99626	0.99944	0.98951		9.17321	1.05044	0.28631	1.31045		-14.2	0.27368	0.01248	-14.45	0.16552	0.02573	-14.35	0.20833	0.08569
																															11823.9	0.99993	1.002	0.99092		9.20388	1.09465	0.34107	1.33654		-14.2	0.29474	0.0116	-14.45	0.18621	0.01966	-14.35	0.22917	0.07653
																															11831.7	0.99891	1.0026	0.99291		9.23456	1.12246	0.39356	1.34896		-14.2	0.31579	0.00982	-14.45	0.2069	0.01547	-14.35	0.25	0.06834
																															11839.5	0.99955	1.00148	0.99634		9.26524	1.13242	0.43858	1.34868		-14.2	0.33684	0.00732	-14.45	0.22759	0.01526	-14.35	0.27083	0.06107
																															11847.3	1.00016	0.99903	1.00091		9.29592	1.12393	0.4734	1.33676		-14.2	0.3579	0.00445	-14.45	0.24828	0.01775	-14.35	0.29167	0.05421
																															11855.2	1.00122	0.99773	1.00476		9.3266	1.09735	0.49691	1.3142		-14.2	0.37895	0.00176	-14.45	0.26897	0.02013	-14.35	0.3125	0.04722
																															11863.1	1.00495	0.99906	1.00813		9.35728	1.05411	0.50921	1.28194		-14.2	0.4	0.00176	-14.45	0.28966	0.02093	-14.35	0.33333	0.03984
																															11871.1	0.99885	1.00189	1.00998		9.38796	0.99687	0.51125	1.24087		-14.2	0.42105	0.00364	-14.45	0.31035	0.01984	-14.35	0.35417	0.03216
																															11879.1	1.00334	1.00437	1.00968		9.41864	0.92969	0.50469	1.19188		-14.2	0.44211	0.00501	-14.45	0.33103	0.01715	-14.35	0.375	0.02456
																															11887.2	1.00243	1.00729	1.00689		9.44932	0.85813	0.49168	1.13592		-14.2	0.46316	0.00571	-14.45	0.35172	0.01361	-14.35	0.39583	0.01755
																															11895.3	1.00301	1.00885	1.00164		9.48	0.78941	0.47456	1.07401		-14.2	0.48421	0.00579	-14.45	0.37241	0.01028	-14.35	0.41667	0.0117
																															11903.5	1.00389	1.00413	0.99902		9.51068	0.73209	0.45574	1.00729		-14.2	0.50526	0.0054	-14.45	0.3931	0.00845	-14.35	0.4375	0.00756
																															11911.7	1.00632	1.01019	0.9993		9.54136	0.69478	0.43747	0.93692		-14.2	0.52632	0.00475	-14.45	0.41379	0.00858	-14.35	0.45833	0.00557
																															11920	1.00434	1.01058	0.99962		9.57204	0.68353	0.42171	0.86407		-14.2	0.54737	0.00409	-14.45	0.43448	0.00945	-14.35	0.47917	0.00525
																															11928.3	1.00561	1.00967	0.99884		9.60272	0.69897	0.41007	0.78977		-14.2	0.56842	0.00366	-14.45	0.45517	0.00989	-14.35	0.5	0.0053
																															11936.7	1.00237	1.00937	0.99501		9.6334	0.73578	0.40369	0.71484		-14.2	0.58947	0.00365	-14.45	0.47586	0.00944	-14.35	0.52083	0.00505
																															11945.1	0.99893	1.00927	0.99111		9.66408	0.78519	0.40317	0.63989		-14.2	0.61053	0.00398	-14.45	0.49655	0.00816	-14.35	0.54167	0.00444
																															11953.6	1.00222	1.00907	0.99123		9.69476	0.83808	0.40843	0.56527		-14.2	0.63158	0.00445	-14.45	0.51724	0.00648	-14.35	0.5625	0.00361
																															11962.1	1.00437	1.00949	0.9943		9.72544	0.88675	0.41867	0.49121		-14.2	0.65263	0.00492	-14.45	0.53793	0.00531	-14.35	0.58333	0.00275
																															11970.7	1.00298	1.01109	1.00085		9.75612	0.92543	0.43232	0.41798		-14.2	0.67368	0.00528	-14.45	0.55862	0.00578	-14.35	0.60417	0.00202
																															11979.3	1.00351	1.01416	1.00805		9.7868	0.95023	0.44723	0.34607		-14.2	0.69474	0.00549	-14.45	0.57931	0.00764	-14.35	0.625	0.00154
																															11988	1.00683	1.01785	1.01358		9.81748	0.95897	0.46094	0.27655		-14.2	0.71579	0.00556	-14.45	0.6	0.0099	-14.35	0.64583	0.00131
																															11996.7	1.00609	1.0215	1.0161		9.84816	0.95101	0.47098	0.21156		-14.2	0.73684	0.00547	-14.45	0.62069	0.01199	-14.35	0.66667	0.00124
																																				9.87884	0.92716	0.47526	0.15551		-14.2	0.7579	0.00527	-14.45	0.64138	0.01368	-14.35	0.6875	0.00121
																																				9.90952	0.88959	0.47237	0.11734		-14.2	0.77895	0.00496	-14.45	0.66207	0.01486	-14.35	0.70833	0.00116
																																				9.9402	0.84176	0.46197	0.10868		-14.2	0.8	0.00458	-14.45	0.68276	0.01553	-14.35	0.72917	0.00109
																																				9.97088	0.78834	0.44506	0.12619		-14.2	0.82105	0.00416	-14.45	0.70345	0.01574	-14.35	0.75	0.000988883
																																									-14.2	0.84211	0.00372	-14.45	0.72414	0.01553	-14.35	0.77083	0.000885632
																																									-14.2	0.86316	0.00328	-14.45	0.74483	0.01499	-14.35	0.79167	0.000784751
																																									-14.2	0.88421	0.00286	-14.45	0.76552	0.0142	-14.35	0.8125	0.00069022
																																									-14.2	0.90526	0.00246	-14.45	0.78621	0.01322	-14.35	0.83333	0.000603108
																																									-14.2	0.92632	0.0021	-14.45	0.8069	0.01213	-14.35	0.85417	0.000523322
																																									-14.2	0.94737	0.00177	-14.45	0.82759	0.01098	-14.35	0.875	0.000450666
																																									-14.2	0.96842	0.00148	-14.45	0.84828	0.00981	-14.35	0.89583	0.000385157
																																									-14.2	0.98947	0.00123	-14.45	0.86897	0.00867	-14.35	0.91667	0.000326925
																																									-14.2	1.01053	0.00101	-14.45	0.88966	0.00758	-14.35	0.9375	0.000276
																																									-14.2	1.03158	0.000829009	-14.45	0.91035	0.00656	-14.35	0.95833	0.000232166
																																									-14.2	1.05263	0.000672586	-14.45	0.93103	0.00562	-14.35	0.97917	0.000194927
																																									-14.2	1.07368	0.000541636	-14.45	0.95172	0.00477	-14.35	1	0.00016357
																																									-14.2	1.09474	0.000432969	-14.45	0.97241	0.00401	-14.35	1.02083	0.000137266
																																									-14.2	1.11579	0.000343567	-14.45	0.9931	0.00334	-14.35	1.04167	0.000115183
																																									-14.2	1.13684	0.000270642	-14.45	1.01379	0.00276	-14.35	1.0625	9.65681e-05
																																									-14.2	1.1579	0.000211664	-14.45	1.03448	0.00225	-14.35	1.08333	8.0792e-05
																																									-14.2	1.17895	0.000164371	-14.45	1.05517	0.00183	-14.35	1.10417	6.73583e-05
																																									-14.2	1.2	0.00012677	-14.45	1.07586	0.00147	-14.35	1.125	5.58889e-05
																																									-14.2	1.22105	9.71244e-05	-14.45	1.09655	0.00117	-14.35	1.14583	4.60978e-05
																																									-14.2	1.24211	7.39451e-05	-14.45	1.11724	0.000922709	-14.35	1.16667	3.77638e-05
																																									-14.2	1.26316	5.59672e-05	-14.45	1.13793	0.000722338	-14.35	1.1875	3.0708e-05
																																									-14.2	1.28421	4.21314e-05	-14.45	1.15862	0.000560826	-14.35	1.20833	2.47777e-05
																																									-14.2	1.30526	3.15619e-05	-14.45	1.17931	0.000431954	-14.35	1.22917	1.98362e-05
																																									-14.2	1.32632	2.35429e-05	-14.45	1.2	0.000330144	-14.35	1.25	1.57575e-05
																																									-14.2	1.34737	1.74974e-05	-14.45	1.22069	0.000250485	-14.35	1.27083	1.24244e-05
																																									-14.2	1.36842	1.29652e-05	-14.45	1.24138	0.000188737	-14.35	1.29167	9.72816e-06
																																									-14.2	1.38947	9.58396e-06	-14.45	1.26207	0.0001413	-14.35	1.3125	7.56873e-06
																																									-14.2	1.41053	7.07163e-06	-14.45	1.28276	0.000105166	-14.35	1.33333	5.85584e-06
																																									-14.2	1.43158	5.21083e-06	-14.45	1.30345	7.78616e-05	-14.35	1.35417	4.50934e-06
																																									-14.2	1.45263	3.83585e-06	-14.45	1.32414	5.73827e-05	-14.35	1.375	3.4595e-06
																																									-14.2	1.47368	2.82149e-06	-14.45	1.34483	4.2127e-05	-14.35	1.39583	2.64677e-06
																																									-14.2	1.49474	2.0739e-06	-14.45	1.36552	3.08308e-05	-14.35	1.41667	2.02125e-06
																																									-14.2	1.51579	1.52322e-06	-14.45	1.38621	2.25102e-05	-14.35	1.4375	1.54195e-06
																																									-14.2	1.53684	1.11769e-06	-14.45	1.4069	1.64078e-05	-14.35	1.45833	1.17574e-06
																																									-14.2	1.5579	8.19114e-07	-14.45	1.42759	1.19474e-05	-14.35	1.47917	8.96353e-07
																																									-14.2	1.57895	5.99363e-07	-14.45	1.44828	8.69504e-06	-14.35	1.5	6.83256e-07
																																									-14.2	1.6	4.37727e-07	-14.45	1.46897	6.32713e-06	-14.35	1.52083	5.20617e-07
																																									-14.2	1.62105	3.18953e-07	-14.45	1.48966	4.60431e-06	-14.35	1.54167	3.96358e-07
																																									-14.2	1.64211	2.31801e-07	-14.45	1.51035	3.35084e-06	-14.35	1.5625	3.01324e-07
																																									-14.2	1.66316	1.6797e-07	-14.45	1.53103	2.43845e-06	-14.35	1.58333	2.28599e-07
																																									-14.2	1.68421	1.21329e-07	-14.45	1.55172	1.77387e-06	-14.35	1.60417	1.72954e-07
																																									-14.2	1.70526	8.73394e-08	-14.45	1.57241	1.28949e-06	-14.35	1.625	1.30421e-07
																																									-14.2	1.72632	6.26455e-08	-14.45	1.5931	9.36291e-07	-14.35	1.64583	9.79716e-08
																																									-14.2	1.74737	4.4765e-08	-14.45	1.61379	6.78733e-07	-14.35	1.66667	7.3285e-08
																																									-14.2	1.76842	3.18642e-08	-14.45	1.63448	4.91004e-07	-14.35	1.6875	5.45701e-08
																																									-14.2	1.78947	2.25916e-08	-14.45	1.65517	3.54311e-07	-14.35	1.70833	4.0441e-08
																																									-14.2	1.81053	1.5953e-08	-14.45	1.67586	2.54937e-07	-14.35	1.72917	2.98232e-08
																																									-14.2	1.83158	1.12193e-08	-14.45	1.69655	1.82846e-07	-14.35	1.75	2.18835e-08
																																									-14.2	1.85263	7.85791e-09	-14.45	1.71724	1.30685e-07	-14.35	1.77083	1.5977e-08
																																									-14.2	1.87368	5.48094e-09	-14.45	1.73793	9.30571e-08	-14.35	1.79167	1.16062e-08
																																									-14.2	1.89474	3.8072e-09	-14.45	1.75862	6.60061e-08	-14.35	1.8125	8.38927e-09
																																									-14.2	1.91579	2.63365e-09	-14.45	1.77931	4.66303e-08	-14.35	1.83333	6.03415e-09
																																									-14.2	1.93684	1.81431e-09	-14.45	1.8	3.28063e-08	-14.35	1.85417	4.31914e-09
																																									-14.2	1.9579	1.24472e-09	-14.45	1.82069	2.29837e-08	-14.35	1.875	3.07681e-09
																																									-14.2	1.97895	8.50429e-10	-14.45	1.84138	1.60338e-08	-14.35	1.89583	2.18151e-09
																																									-14.2	2	5.78654e-10	-14.45	1.86207	1.11377e-08	-14.35	1.91667	1.53958e-09
																																									-14.2	2.02105	3.9212e-10	-14.45	1.88276	7.70351e-09	-14.35	1.9375	1.08159e-09
																																									-14.2	2.04211	2.64633e-10	-14.45	1.90345	5.3054e-09	-14.35	1.95833	7.5644e-10
																																									-14.2	2.06316	1.77869e-10	-14.45	1.92414	3.63821e-09	-14.35	1.97917	5.26695e-10
																																									-14.2	2.08421	1.19068e-10	-14.45	1.94483	2.4843e-09	-14.35	2	3.65126e-10
																																									-14.2	2.10526	7.93841e-11	-14.45	1.96552	1.68918e-09	-14.35	2.02083	2.52026e-10
																																									-14.2	2.12632	5.27138e-11	-14.45	1.98621	1.1437e-09	-14.35	2.04167	1.73215e-10
																																									-14.2	2.14737	3.48638e-11	-14.45	2.0069	7.71127e-10	-14.35	2.0625	1.18545e-10
																																									-14.2	2.16842	2.29664e-11	-14.45	2.02759	5.17759e-10	-14.35	2.08333	8.07884e-11
																																									-14.2	2.18947	1.5069e-11	-14.45	2.04828	3.46202e-10	-14.35	2.10417	5.48273e-11
																																									-14.2	2.21053	9.84822e-12	-14.45	2.06897	2.30537e-10	-14.35	2.125	3.70542e-11
																																									-14.2	2.23158	6.41093e-12	-14.45	2.08966	1.52888e-10	-14.35	2.14583	2.49391e-11
																																									-14.2	2.25263	4.15702e-12	-14.45	2.11035	1.00981e-10	-14.35	2.16667	1.67161e-11
																																									-14.2	2.27368	2.68502e-12	-14.45	2.13103	6.64267e-11	-14.35	2.1875	1.11585e-11
																																									-14.2	2.29474	1.72754e-12	-14.45	2.15172	4.35209e-11	-14.35	2.20833	7.41836e-12
																																									-14.2	2.31579	1.10721e-12	-14.45	2.17241	2.83995e-11	-14.35	2.22917	4.91181e-12
																																									-14.2	2.33684	7.06901e-13	-14.45	2.1931	1.84582e-11	-14.35	2.25	3.23904e-12
																																									-14.2	2.3579	4.496e-13	-14.45	2.21379	1.19492e-11	-14.35	2.27083	2.12735e-12
																																									-14.2	2.37895	2.84865e-13	-14.45	2.23448	7.70498e-12	-14.35	2.29167	1.39161e-12
																																									-14.2	2.4	1.79807e-13	-14.45	2.25517	4.94866e-12	-14.35	2.3125	9.06687e-13
																																									-14.2	2.42105	1.13067e-13	-14.45	2.27586	3.16588e-12	-14.35	2.33333	5.88391e-13
																																									-14.2	2.44211	7.08323e-14	-14.45	2.29655	2.01743e-12	-14.35	2.35417	3.80322e-13
																																									-14.2	2.46316	4.42085e-14	-14.45	2.31724	1.28057e-12	-14.35	2.375	2.44862e-13
																																									-14.2	2.48421	2.74894e-14	-14.45	2.33793	8.09681e-13	-14.35	2.39583	1.57031e-13
																																									-14.2	2.50526	1.70301e-14	-14.45	2.35862	5.09958e-13	-14.35	2.41667	1.00311e-13
																																									-14.2	2.52632	1.05116e-14	-14.45	2.37931	3.19941e-13	-14.35	2.4375	6.3829e-14
																																									-14.2	2.54737	6.46439e-15	-14.45	2.4	1.99951e-13	-14.35	2.45833	4.04581e-14
																																									-14.2	2.56842	3.96097e-15	-14.45	2.42069	1.2448e-13	-14.35	2.47917	2.55457e-14
																																									-14.2	2.58947	2.41822e-15	-14.45	2.44138	7.71978e-14	-14.35	2.5	1.60681e-14
																																									-14.2	2.61053	1.47103e-15	-14.45	2.46207	4.76914e-14	-14.35	2.52083	1.00682e-14
																																									-14.2	2.63158	8.91619e-16	-14.45	2.48276	2.93501e-14	-14.35	2.54167	6.28479e-15
																																									-14.2	2.65263	5.38493e-16	-14.45	2.50345	1.79936e-14	-14.35	2.5625	3.9083e-15
																																									-14.2	2.67368	3.24062e-16	-14.45	2.52414	1.09893e-14	-14.35	2.58333	2.42132e-15
																																									-14.2	2.69474	1.94326e-16	-14.45	2.54483	6.68601e-15	-14.35	2.60417	1.49448e-15
																																									-14.2	2.71579	1.16117e-16	-14.45	2.56552	4.05244e-15	-14.35	2.625	9.18993e-16
																																									-14.2	2.73684	6.91389e-17	-14.45	2.58621	2.44693e-15	-14.35	2.64583	5.63021e-16
																																									-14.2	2.7579	4.10226e-17	-14.45	2.6069	1.47192e-15	-14.35	2.66667	3.43665e-16
																																									-14.2	2.77895	2.42549e-17	-14.45	2.62759	8.82089e-16	-14.35	2.6875	2.09002e-16
																																									-14.2	2.8	1.42909e-17	-14.45	2.64828	5.26632e-16	-14.35	2.70833	1.26642e-16
																																									-14.2	2.82105	8.39082e-18	-14.45	2.66897	3.13238e-16	-14.35	2.72917	7.64584e-17
																																									-14.2	2.84211	4.90955e-18	-14.45	2.68966	1.85617e-16	-14.35	2.75	4.59937e-17
																																									-14.2	2.86316	2.8627e-18	-14.45	2.71035	1.09583e-16	-14.35	2.77083	2.75678e-17
																																									-14.2	2.88421	1.66346e-18	-14.45	2.73103	6.44544e-17	-14.35	2.79167	1.64644e-17
																																									-14.2	2.90526	9.63279e-19	-14.45	2.75172	3.77705e-17	-14.35	2.8125	9.79786e-18
																																									-14.2	2.92632	5.55907e-19	-14.45	2.77241	2.20519e-17	-14.35	2.83333	5.80987e-18
																																									-14.2	2.94737	3.19717e-19	-14.45	2.7931	1.28274e-17	-14.35	2.85417	3.43286e-18
																																									-14.2	2.96842	1.83252e-19	-14.45	2.81379	7.43419e-18	-14.35	2.875	2.02118e-18
																																									-14.2	2.98947	1.04677e-19	-14.45	2.83448	4.29276e-18	-14.35	2.89583	1.18582e-18
																																									-14.2	3.01053	5.95906e-20	-14.45	2.85517	2.46975e-18	-14.35	2.91667	6.93263e-19
																																									-14.2	3.03158	3.38091e-20	-14.45	2.87586	1.41575e-18	-14.35	2.9375	4.03879e-19
																																									-14.2	3.05263	1.9117e-20	-14.45	2.89655	8.08613e-19	-14.35	2.95833	2.34467e-19
																																									-14.2	3.07368	1.07731e-20	-14.45	2.91724	4.60174e-19	-14.35	2.97917	1.35641e-19
																																									-14.2	3.09474	6.05064e-21	-14.45	2.93793	2.60937e-19	-14.35	3	7.81961e-20
																																									-14.2	3.11579	3.38689e-21	-14.45	2.95862	1.4743e-19	-14.35	3.02083	4.49228e-20
																																									-14.2	3.13684	1.88949e-21	-14.45	2.97931	8.29994e-20	-14.35	3.04167	2.57181e-20
																																									-14.2	3.1579	1.05059e-21	-14.45	3	4.65598e-20	-14.35	3.0625	1.46725e-20
																																									-14.2	3.17895	5.82196e-22	-14.45	3.02069	2.60255e-20	-14.35	3.08333	8.3419e-21
																																									-14.2	3.2	3.21556e-22	-14.45	3.04138	1.44958e-20	-14.35	3.10417	4.72635e-21
																																									-14.2	3.22105	1.77009e-22	-14.45	3.06207	8.04542e-21	-14.35	3.125	2.66862e-21
																																									-14.2	3.24211	9.71159e-23	-14.45	3.08276	4.4496e-21	-14.35	3.14583	1.5016e-21
																																									-14.2	3.26316	5.31057e-23	-14.45	3.10345	2.45226e-21	-14.35	3.16667	8.42024e-22
																																									-14.2	3.28421	2.89434e-23	-14.45	3.12414	1.34675e-21	-14.35	3.1875	4.70548e-22
																																									-14.2	3.30526	1.57224e-23	-14.45	3.14483	7.37044e-22	-14.35	3.20833	2.62056e-22
																																									-14.2	3.32632	8.51231e-24	-14.45	3.16552	4.01965e-22	-14.35	3.22917	1.45444e-22
																																									-14.2	3.34737	4.59345e-24	-14.45	3.18621	2.18463e-22	-14.35	3.25	8.0447e-23
																																									-14.2	3.36842	2.47055e-24	-14.45	3.2069	1.18322e-22	-14.35	3.27083	4.43444e-23
																																									-14.2	3.38947	1.32438e-24	-14.45	3.22759	6.38652e-23	-14.35	3.29167	2.43604e-23
																																									-14.2	3.41053	7.07617e-25	-14.45	3.24828	3.43538e-23	-14.35	3.3125	1.33367e-23
																																									-14.2	3.43158	3.76833e-25	-14.45	3.26897	1.84164e-23	-14.35	3.33333	7.27661e-24
																																									-14.2	3.45263	2.00016e-25	-14.45	3.28966	9.83923e-24	-14.35	3.35417	3.95668e-24
																																									-14.2	3.47368	1.05816e-25	-14.45	3.31035	5.23903e-24	-14.35	3.375	2.14413e-24
																																									-14.2	3.49474	5.57956e-26	-14.45	3.33103	2.78023e-24	-14.35	3.39583	1.15796e-24
																																									-14.2	3.51579	2.93236e-26	-14.45	3.35172	1.47048e-24	-14.35	3.41667	6.23247e-25
																																									-14.2	3.53684	1.53604e-26	-14.45	3.37241	7.75161e-25	-14.35	3.4375	3.34309e-25
																																									-14.2	3.5579	8.01965e-27	-14.45	3.3931	4.07275e-25	-14.35	3.45833	1.78714e-25
																																									-14.2	3.57895	4.17325e-27	-14.45	3.41379	2.13282e-25	-14.35	3.47917	9.5212e-26
																																									-14.2	3.6	2.16451e-27	-14.45	3.43448	1.11327e-25	-14.35	3.5	5.05533e-26
																																									-14.2	3.62105	1.11895e-27	-14.45	3.45517	5.79208e-26	-14.35	3.52083	2.67504e-26
																																									-14.2	3.64211	5.76539e-28	-14.45	3.47586	3.00376e-26	-14.35	3.54167	1.41071e-26
																																									-14.2	3.66316	2.96081e-28	-14.45	3.49655	1.55274e-26	-14.35	3.5625	7.41423e-27
																																									-14.2	3.68421	1.51551e-28	-14.45	3.51724	8.00109e-27	-14.35	3.58333	3.88347e-27
																																									-14.2	3.70526	7.73156e-29	-14.45	3.53793	4.10982e-27	-14.35	3.60417	2.0272e-27
																																									-14.2	3.72632	3.93133e-29	-14.45	3.55862	2.1044e-27	-14.35	3.625	1.05463e-27
																																									-14.2	3.74737	1.99238e-29	-14.45	3.57931	1.07418e-27	-14.35	3.64583	5.46794e-28
																																									-14.2	3.76842	1.00639e-29	-14.45	3.6	5.46615e-28	-14.35	3.66667	2.82535e-28
																																									-14.2	3.78947	5.06665e-30	-14.45	3.62069	2.77298e-28	-14.35	3.6875	1.45493e-28
																																									-14.2	3.81053	2.54233e-30	-14.45	3.64138	1.40245e-28	-14.35	3.70833	7.46681e-29
																																									-14.2	3.83158	1.27146e-30	-14.45	3.66207	7.07145e-29	-14.35	3.72917	3.81901e-29
																																									-14.2	3.85263	6.33762e-31	-14.45	3.68276	3.55488e-29	-14.35	3.75	1.94665e-29
																																									-14.2	3.87368	3.14852e-31	-14.45	3.70345	1.78174e-29	-14.35	3.77083	9.88881e-30
																																									-14.2	3.89474	1.55897e-31	-14.45	3.72414	8.90382e-30	-14.35	3.79167	5.00635e-30
																																									-14.2	3.91579	7.69349e-32	-14.45	3.74483	4.43642e-30	-14.35	3.8125	2.52592e-30
																																									-14.2	3.93684	3.78407e-32	-14.45	3.76552	2.20405e-30	-14.35	3.83333	1.27009e-30
																																									-14.2	3.9579	1.855e-32	-14.45	3.78621	1.09182e-30	-14.35	3.85417	6.36457e-31
																																									-14.2	3.97895	9.0631e-33	-14.45	3.8069	5.39304e-31	-14.35	3.875	3.17849e-31
																																									-14.2	4	4.41323e-33	-14.45	3.82759	2.65628e-31	-14.35	3.89583	1.58194e-31
																																									-14.2	4.02105	2.14182e-33	-14.45	3.84828	1.30461e-31	-14.35	3.91667	7.84647e-32
																																									-14.2	4.04211	1.03598e-33	-14.45	3.86897	6.38941e-32	-14.35	3.9375	3.8786e-32
																																									-14.2	4.06316	4.99418e-34	-14.45	3.88966	3.12047e-32	-14.35	3.95833	1.91069e-32
																																									-14.2	4.08421	2.39949e-34	-14.45	3.91035	1.51973e-32	-14.35	3.97917	9.38031e-33
																																									-14.2	4.10526	1.14898e-34	-14.45	3.93103	7.38076e-33	-14.35	4	4.58943e-33
																																									-14.2	4.12632	5.48336e-35	-14.45	3.95172	3.57462e-33	-14.35	4.02083	2.23775e-33
																																									-14.2	4.14737	2.60807e-35	-14.45	3.97241	1.72645e-33	-14.35	4.04167	1.08737e-33
																																									-14.2	4.16842	1.23631e-35	-14.45	3.9931	8.31528e-34	-14.35	4.0625	5.26564e-34
																																									-14.2	4.18947	5.84079e-36	-14.45	4.01379	3.9939e-34	-14.35	4.08333	2.54118e-34
																																									-14.2	4.21053	2.75012e-36	-14.45	4.03448	1.91301e-34	-14.35	4.10417	1.22216e-34
																																									-14.2	4.23158	1.29052e-36	-14.45	4.05517	9.13759e-35	-14.35	4.125	5.85775e-35
																																									-14.2	4.25263	6.03546e-37	-14.45	4.07586	4.35252e-35	-14.35	4.14583	2.79795e-35
																																									-14.2	4.27368	2.81312e-37	-14.45	4.09655	2.06747e-35	-14.35	4.16667	1.33185e-35
																																									-14.2	4.29474	1.30676e-37	-14.45	4.11724	9.79321e-36	-14.35	4.1875	6.31794e-36
																																									-14.2	4.31579	6.04972e-38	-14.45	4.13793	4.62583e-36	-14.35	4.20833	2.98676e-36
																																									-14.2	4.33684	2.79128e-38	-14.45	4.15862	2.17886e-36	-14.35	4.22917	1.40712e-36
																																									-14.2	4.3579	1.28351e-38	-14.45	4.17931	1.02337e-36	-14.35	4.25	6.60637e-37
																																									-14.2	4.37895	5.882e-39	-14.45	4.2	4.79289e-37	-14.35	4.27083	3.09099e-37
																																									-14.2	4.4	2.68644e-39	-14.45	4.22069	2.23826e-37	-14.35	4.29167	1.44123e-37
																																									-14.2	4.42105	1.2228e-39	-14.45	4.24138	1.04223e-37	-14.35	4.3125	6.69687e-38
																																									-14.2	4.44211	5.54704e-40	-14.45	4.26207	4.83894e-38	-14.35	4.33333	3.10106e-38
																																									-14.2	4.46316	2.5078e-40	-14.45	4.28276	2.24004e-38	-14.35	4.35417	1.43102e-38
																																									-14.2	4.48421	1.12992e-40	-14.45	4.30345	1.03388e-38	-14.35	4.375	6.58086e-39
																																									-14.2	4.50526	5.07376e-41	-14.45	4.32414	4.75759e-39	-14.35	4.39583	3.0159e-39
																																									-14.2	4.52632	2.27057e-41	-14.45	4.34483	2.18269e-39	-14.35	4.41667	1.37736e-39
																																									-14.2	4.54737	1.01267e-41	-14.45	4.36552	9.98328e-40	-14.35	4.4375	6.26867e-40
																																									-14.2	4.56842	4.50112e-42	-14.45	4.38621	4.55221e-40	-14.35	4.45833	2.84315e-40
																																									-14.2	4.58947	1.99388e-42	-14.45	4.4069	2.06932e-40	-14.35	4.47917	1.28505e-40
																																									-14.2	4.61053	8.80241e-43	-14.45	4.42759	9.37728e-41	-14.35	4.5	5.78805e-41
																																									-14.2	4.63158	3.87282e-43	-14.45	4.44828	4.23605e-41	-14.35	4.52083	2.598e-41
																																									-14.2	4.65263	1.69815e-43	-14.45	4.46897	1.90753e-41	-14.35	4.54167	1.16209e-41
																																									-14.2	4.67368	7.4208e-44	-14.45	4.48966	8.56235e-42	-14.35	4.5625	5.18006e-42
																																									-14.2	4.69474	3.23182e-44	-14.45	4.51035	3.83107e-42	-14.35	4.58333	2.30102e-42
																																									-14.2	4.71579	1.40271e-44	-14.45	4.53103	1.70861e-42	-14.35	4.60417	1.01859e-42
																																									-14.2	4.73684	6.06755e-45	-14.45	4.55172	7.59537e-43	-14.35	4.625	4.49332e-43
																																									-14.2	4.7579	2.61566e-45	-14.45	4.57241	3.36537e-43	-14.35	4.64583	1.97527e-43
																																									-14.2	4.77895	1.12376e-45	-14.45	4.5931	1.48623e-43	-14.35	4.66667	8.65316e-44
																																									-14.2	4.8	4.81161e-46	-14.45	4.61379	6.5418e-44	-14.35	4.6875	3.77758e-44
																																									-14.2	4.82105	2.0532e-46	-14.45	4.63448	2.86987e-44	-14.35	4.70833	1.64339e-44
																																									-14.2	4.84211	8.73167e-47	-14.45	4.65517	1.25479e-44	-14.35	4.72917	7.12452e-45
																																									-14.2	4.86316	3.70073e-47	-14.45	4.67586	5.46788e-45	-14.35	4.75	3.07793e-45
																																									-14.2	4.88421	1.56316e-47	-14.45	4.69655	2.37465e-45	-14.35	4.77083	1.3251e-45
																																									-14.2	4.90526	6.58027e-48	-14.45	4.71724	1.02779e-45	-14.35	4.79167	5.68495e-46
																																									-14.2	4.92632	2.76064e-48	-14.45	4.73793	4.43331e-46	-14.35	4.8125	2.43047e-46
																																									-14.2	4.94737	1.15425e-48	-14.45	4.75862	1.90576e-46	-14.35	4.83333	1.03548e-46
																																									-14.2	4.96842	4.8097e-49	-14.45	4.77931	8.16423e-47	-14.35	4.85417	4.39618e-47
																																									-14.2	4.98947	1.99738e-49	-14.45	4.8	3.48552e-47	-14.35	4.875	1.85992e-47
																																									-14.2	5.01053	8.26668e-50	-14.45	4.82069	1.48292e-47	-14.35	4.89583	7.84152e-48
																																									-14.2	5.03158	3.40979e-50	-14.45	4.84138	6.28733e-48	-14.35	4.91667	3.2945e-48
																																									-14.2	5.05263	1.40168e-50	-14.45	4.86207	2.65647e-48	-14.35	4.9375	1.37931e-48
																																									-14.2	5.07368	5.74248e-51	-14.45	4.88276	1.11849e-48	-14.35	4.95833	5.75464e-49
																																									-14.2	5.09474	2.34464e-51	-14.45	4.90345	4.69293e-49	-14.35	4.97917	2.39253e-49
																																									-14.2	5.11579	9.54069e-52	-14.45	4.92414	1.96217e-49	-14.35	5	9.9124e-50
																																									-14.2	5.13684	3.86911e-52	-14.45	4.94483	8.17541e-50	-14.35	5.02083	4.09245e-50
																																									-14.2	5.1579	1.56376e-52	-14.45	4.96552	3.39436e-50	-14.35	5.04167	1.68372e-50
																																									-14.2	5.17895	6.29876e-53	-14.45	4.98621	1.40436e-50	-14.35	5.0625	6.90297e-51
																																									-14.2	5.2	2.52853e-53	-14.45	5.0069	5.78992e-51	-14.35	5.08333	2.82023e-51
																																									-14.2	5.22105	1.0116e-53	-14.45	5.02759	2.37868e-51	-14.35	5.10417	1.14819e-51
																																									-14.2	5.24211	4.03346e-54	-14.45	5.04828	9.7379e-52	-14.35	5.125	4.65827e-52
																																									-14.2	5.26316	1.60278e-54	-14.45	5.06897	3.97247e-52	-14.35	5.14583	1.88328e-52
																																									-14.2	5.28421	6.34742e-55	-14.45	5.08966	1.61481e-52	-14.35	5.16667	7.58726e-53
																																									-14.2	5.30526	2.50523e-55	-14.45	5.11035	6.54099e-53	-14.35	5.1875	3.04603e-53
																																									-14.2	5.32632	9.8543e-56	-14.45	5.13103	2.64014e-53	-14.35	5.20833	1.21861e-53
																																									-14.2	5.34737	3.86305e-56	-14.45	5.15172	1.06187e-53	-14.35	5.22917	4.85816e-54
																																									-14.2	5.36842	1.50925e-56	-14.45	5.17241	4.25574e-54	-14.35	5.25	1.93001e-54
																																									-14.2	5.38947	5.8765e-57	-14.45	5.1931	1.69956e-54	-14.35	5.27083	7.64054e-55
																																									-14.2	5.41053	2.28036e-57	-14.45	5.21379	6.76327e-55	-14.35	5.29167	3.01417e-55
																																									-14.2	5.43158	8.81886e-58	-14.45	5.23448	2.68184e-55	-14.35	5.3125	1.18492e-55
																																									-14.2	5.45263	3.39897e-58	-14.45	5.25517	1.05966e-55	-14.35	5.33333	4.64182e-56
																																									-14.2	5.47368	1.30559e-58	-14.45	5.27586	4.17209e-56	-14.35	5.35417	1.81203e-56
																																									-14.2	5.49474	4.99795e-59	-14.45	5.29655	1.6368e-56	-14.35	5.375	7.04887e-57
																																									-14.2	5.51579	1.90678e-59	-14.45	5.31724	6.39874e-57	-14.35	5.39583	2.73244e-57
																																									-14.2	5.53684	7.2499e-60	-14.45	5.33793	2.49256e-57	-14.35	5.41667	1.0555e-57
																																									-14.2	5.5579	2.74718e-60	-14.45	5.35862	9.67503e-58	-14.35	5.4375	4.06295e-58
																																									-14.2	5.57895	1.03744e-60	-14.45	5.37931	3.74207e-58	-14.35	5.45833	1.55848e-58
																																									-14.2	5.6	3.90448e-61	-14.45	5.4	1.4422e-58	-14.35	5.47917	5.95715e-59
																																									-14.2	5.62105	1.46448e-61	-14.45	5.42069	5.53851e-59	-14.35	5.5	2.26909e-59
																																									-14.2	5.64211	5.47424e-62	-14.45	5.44138	2.1194e-59	-14.35	5.52083	8.6127e-60
																																									-14.2	5.66316	2.03931e-62	-14.45	5.46207	8.0814e-60	-14.35	5.54167	3.25764e-60
																																									-14.2	5.68421	7.57116e-63	-14.45	5.48276	3.07053e-60	-14.35	5.5625	1.22784e-60
																																									-14.2	5.70526	2.8013e-63	-14.45	5.50345	1.1625e-60	-14.35	5.58333	4.61164e-61
																																									-14.2	5.72632	1.03294e-63	-14.45	5.52414	4.38558e-61	-14.35	5.60417	1.72601e-61
																																									-14.2	5.74737	3.79582e-64	-14.45	5.54483	1.6486e-61	-14.35	5.625	6.43736e-62
																																									-14.2	5.76842	1.39012e-64	-14.45	5.56552	6.17526e-62	-14.35	5.64583	2.39247e-62
																																									-14.2	5.78947	5.07357e-65	-14.45	5.58621	2.30489e-62	-14.35	5.66667	8.86051e-63
																																									-14.2	5.81053	1.8454e-65	-14.45	5.6069	8.57231e-63	-14.35	5.6875	3.26998e-63
																																									-14.2	5.83158	6.68926e-66	-14.45	5.62759	3.17688e-63	-14.35	5.70833	1.20256e-63
																																									-14.2	5.85263	2.41646e-66	-14.45	5.64828	1.17316e-63	-14.35	5.72917	4.40697e-64
																																									-14.2	5.87368	8.69944e-67	-14.45	5.66897	4.31686e-64	-14.35	5.75	1.60934e-64
																																									-14.2	5.89474	3.12114e-67	-14.45	5.68966	1.58283e-64	-14.35	5.77083	5.8564e-65
																																									-14.2	5.91579	1.11595e-67	-14.45	5.71035	5.783e-65	-14.35	5.79167	2.12366e-65
																																									-14.2	5.93684	3.97636e-68	-14.45	5.73103	2.10537e-65	-14.35	5.8125	7.67387e-66
																																									-14.2	5.9579	1.412e-68	-14.45	5.75172	7.63765e-66	-14.35	5.83333	2.76322e-66
																																									-14.2	5.97895	4.99676e-69	-14.45	5.77241	2.76087e-66	-14.35	5.85417	9.91495e-67
																																									-14.2	6	1.76218e-69	-14.45	5.7931	9.94463e-67	-14.35	5.875	3.54518e-67
																																									-14.15	0	0.00442	-14.45	5.81379	3.56933e-67	-14.35	5.89583	1.26316e-67
																																									-14.15	0.02105	0.00916	-14.45	5.83448	1.27656e-67	-14.35	5.91667	4.48488e-68
																																									-14.15	0.04211	0.01327	-14.45	5.85517	4.5494e-68	-14.35	5.9375	1.58678e-68
																																									-14.15	0.06316	0.01648	-14.45	5.87586	1.61556e-68	-14.35	5.95833	5.5944e-69
																																									-14.15	0.08421	0.01875	-14.45	5.89655	5.71674e-69	-14.35	5.97917	1.96546e-69
																																									-14.15	0.10526	0.01979	-14.45	5.91724	2.01573e-69	-14.35	6	6.8809e-70
																																									-14.15	0.12632	0.01946	-14.45	5.93793	7.08229e-70	-14.3	0	0.02801
																																									-14.15	0.14737	0.01795	-14.45	5.95862	2.47955e-70	-14.3	0.02083	0.05702
																																									-14.15	0.16842	0.01575	-14.45	5.97931	8.65031e-71	-14.3	0.04167	0.07984
																																									-14.15	0.18947	0.01365	-14.45	6	3.0071e-71	-14.3	0.0625	0.09577
																																									-14.15	0.21053	0.01244	-14.4	0	0.00861	-14.3	0.08333	0.10661
																																									-14.15	0.23158	0.01229	-14.4	0.02069	0.01764	-14.3	0.10417	0.11259
																																									-14.15	0.25263	0.01259	-14.4	0.04138	0.0253	-14.3	0.125	0.11382
																																									-14.15	0.27368	0.01253	-14.4	0.06207	0.03106	-14.3	0.14583	0.11072
																																									-14.15	0.29474	0.01165	-14.4	0.08276	0.03493	-14.3	0.16667	0.10417
																																									-14.15	0.31579	0.00987	-14.4	0.10345	0.03641	-14.3	0.1875	0.09543
																																									-14.15	0.33684	0.00736	-14.4	0.12414	0.03519	-14.3	0.20833	0.08591
																																									-14.15	0.3579	0.00448	-14.4	0.14483	0.0314	-14.3	0.22917	0.07677
																																									-14.15	0.37895	0.00177	-14.4	0.16552	0.02577	-14.3	0.25	0.06859
																																									-14.15	0.4	0.00176	-14.4	0.18621	0.01971	-14.3	0.27083	0.06133
																																									-14.15	0.42105	0.00365	-14.4	0.2069	0.01552	-14.3	0.29167	0.05447
																																									-14.15	0.44211	0.00505	-14.4	0.22759	0.01531	-14.3	0.3125	0.04748
																																									-14.15	0.46316	0.00576	-14.4	0.24828	0.01781	-14.3	0.33333	0.04009
																																									-14.15	0.48421	0.00585	-14.4	0.26897	0.0202	-14.3	0.35417	0.03238
																																									-14.15	0.50526	0.00547	-14.4	0.28966	0.02101	-14.3	0.375	0.02475
																																									-14.15	0.52632	0.00482	-14.4	0.31035	0.01992	-14.3	0.39583	0.01771
																																									-14.15	0.54737	0.00415	-14.4	0.33103	0.01723	-14.3	0.41667	0.01182
																																									-14.15	0.56842	0.00373	-14.4	0.35172	0.01367	-14.3	0.4375	0.00766
																																									-14.15	0.58947	0.00371	-14.4	0.37241	0.01032	-14.3	0.45833	0.00565
																																									-14.15	0.61053	0.00404	-14.4	0.3931	0.00848	-14.3	0.47917	0.00532
																																									-14.15	0.63158	0.00453	-14.4	0.41379	0.00861	-14.3	0.5	0.00537
																																									-14.15	0.65263	0.005	-14.4	0.43448	0.00951	-14.3	0.52083	0.00512
																																									-14.15	0.67368	0.00537	-14.4	0.45517	0.00996	-14.3	0.54167	0.0045
																																									-14.15	0.69474	0.00559	-14.4	0.47586	0.00953	-14.3	0.5625	0.00366
																																									-14.15	0.71579	0.00566	-14.4	0.49655	0.00825	-14.3	0.58333	0.00279
																																									-14.15	0.73684	0.00558	-14.4	0.51724	0.00658	-14.3	0.60417	0.00205
																																									-14.15	0.7579	0.00537	-14.4	0.53793	0.00541	-14.3	0.625	0.00155
																																									-14.15	0.77895	0.00507	-14.4	0.55862	0.00588	-14.3	0.64583	0.00132
																																									-14.15	0.8	0.00469	-14.4	0.57931	0.00775	-14.3	0.66667	0.00126
																																									-14.15	0.82105	0.00426	-14.4	0.6	0.01004	-14.3	0.6875	0.00123
																																									-14.15	0.84211	0.00382	-14.4	0.62069	0.01216	-14.3	0.70833	0.00118
																																									-14.15	0.86316	0.00337	-14.4	0.64138	0.01388	-14.3	0.72917	0.0011
																																									-14.15	0.88421	0.00294	-14.4	0.66207	0.01509	-14.3	0.75	0.00101
																																									-14.15	0.90526	0.00253	-14.4	0.68276	0.01579	-14.3	0.77083	0.000901753
																																									-14.15	0.92632	0.00216	-14.4	0.70345	0.01601	-14.3	0.79167	0.000799812
																																									-14.15	0.94737	0.00183	-14.4	0.72414	0.01582	-14.3	0.8125	0.000704172
																																									-14.15	0.96842	0.00153	-14.4	0.74483	0.01528	-14.3	0.83333	0.000615945
																																									-14.15	0.98947	0.00127	-14.4	0.76552	0.01449	-14.3	0.85417	0.000535042
																																									-14.15	1.01053	0.00105	-14.4	0.78621	0.01351	-14.3	0.875	0.000461265
																																									-14.15	1.03158	0.000858879	-14.4	0.8069	0.0124	-14.3	0.89583	0.000394645
																																									-14.15	1.05263	0.000697776	-14.4	0.82759	0.01124	-14.3	0.91667	0.000335336
																																									-14.15	1.07368	0.00056271	-14.4	0.84828	0.01006	-14.3	0.9375	0.000283397
																																									-14.15	1.09474	0.000450458	-14.4	0.86897	0.0089	-14.3	0.95833	0.000238635
																																									-14.15	1.11579	0.000357964	-14.4	0.88966	0.00779	-14.3	0.97917	0.000200569
																																									-14.15	1.13684	0.0002824	-14.4	0.91035	0.00675	-14.3	1	0.000168488
																																									-14.15	1.1579	0.000221189	-14.4	0.93103	0.00579	-14.3	1.02083	0.000141557
																																									-14.15	1.17895	0.000172027	-14.4	0.95172	0.00492	-14.3	1.04167	0.000118932
																																									-14.15	1.2	0.000132875	-14.4	0.97241	0.00414	-14.3	1.0625	9.98439e-05
																																									-14.15	1.22105	0.000101958	-14.4	0.9931	0.00345	-14.3	1.08333	8.36511e-05
																																									-14.15	1.24211	7.77433e-05	-14.4	1.01379	0.00285	-14.3	1.10417	6.9846e-05
																																									-14.15	1.26316	5.89316e-05	-14.4	1.03448	0.00234	-14.3	1.125	5.80428e-05
																																									-14.15	1.28421	4.44305e-05	-14.4	1.05517	0.0019	-14.3	1.14583	4.79504e-05
																																									-14.15	1.30526	3.33346e-05	-14.4	1.07586	0.00153	-14.3	1.16667	3.9345e-05
																																									-14.15	1.32632	2.49028e-05	-14.4	1.09655	0.00122	-14.3	1.1875	3.2046e-05
																																									-14.15	1.34737	1.85359e-05	-14.4	1.11724	0.00096225	-14.3	1.20833	2.58997e-05
																																									-14.15	1.36842	1.37554e-05	-14.4	1.13793	0.000754425	-14.3	1.22917	2.07682e-05
																																									-14.15	1.38947	1.01835e-05	-14.4	1.15862	0.000586625	-14.3	1.25	1.65247e-05
																																									-14.15	1.41053	7.52545e-06	-14.4	1.17931	0.000452513	-14.3	1.27083	1.30503e-05
																																									-14.15	1.43158	5.55381e-06	-14.4	1.2	0.000346385	-14.3	1.29167	1.02344e-05
																																									-14.15	1.45263	4.09478e-06	-14.4	1.22069	0.000263208	-14.3	1.3125	7.97499e-06
																																									-14.15	1.47368	3.01682e-06	-14.4	1.24138	0.000198626	-14.3	1.33333	6.17959e-06
																																									-14.15	1.49474	2.22117e-06	-14.4	1.26207	0.000148929	-14.3	1.35417	4.7658e-06
																																									-14.15	1.51579	1.63419e-06	-14.4	1.28276	0.000111011	-14.3	1.375	3.66166e-06
																																									-14.15	1.53684	1.20124e-06	-14.4	1.30345	8.23119e-05	-14.3	1.39583	2.80555e-06
																																									-14.15	1.5579	8.81965e-07	-14.4	1.32414	6.07524e-05	-14.3	1.41667	2.14566e-06
																																									-14.15	1.57895	6.46575e-07	-14.4	1.34483	4.46664e-05	-14.3	1.4375	1.63929e-06
																																									-14.15	1.6	4.73126e-07	-14.4	1.36552	3.27371e-05	-14.3	1.45833	1.25187e-06
																																									-14.15	1.62105	3.45437e-07	-14.4	1.38621	2.39368e-05	-14.3	1.47917	9.55908e-07
																																									-14.15	1.64211	2.51562e-07	-14.4	1.4069	1.74731e-05	-14.3	1.5	7.29859e-07
																																									-14.15	1.66316	1.82672e-07	-14.4	1.42759	1.27418e-05	-14.3	1.52083	5.57093e-07
																																									-14.15	1.68421	1.32229e-07	-14.4	1.44828	9.28706e-06	-14.3	1.54167	4.249e-07
																																									-14.15	1.70526	9.53923e-08	-14.4	1.46897	6.76827e-06	-14.3	1.5625	3.23637e-07
																																									-14.15	1.72632	6.85721e-08	-14.4	1.48966	4.93309e-06	-14.3	1.58333	2.46013e-07
																																									-14.15	1.74737	4.91092e-08	-14.4	1.51035	3.59598e-06	-14.3	1.60417	1.86509e-07
																																									-14.15	1.76842	3.50355e-08	-14.4	1.53103	2.62128e-06	-14.3	1.625	1.40937e-07
																																									-14.15	1.78947	2.48968e-08	-14.4	1.55172	1.91024e-06	-14.3	1.64583	1.06099e-07
																																									-14.15	1.81053	1.76215e-08	-14.4	1.57241	1.39116e-06	-14.3	1.66667	7.95376e-08
																																									-14.15	1.83158	1.24217e-08	-14.4	1.5931	1.01203e-06	-14.3	1.6875	5.93571e-08
																																									-14.15	1.85263	8.72056e-09	-14.4	1.61379	7.35073e-07	-14.3	1.70833	4.40871e-08
																																									-14.15	1.87368	6.09715e-09	-14.4	1.63448	5.32833e-07	-14.3	1.72917	3.25856e-08
																																									-14.15	1.89474	4.24544e-09	-14.4	1.65517	3.8529e-07	-14.3	1.75	2.39649e-08
																																									-14.15	1.91579	2.94395e-09	-14.4	1.67586	2.77813e-07	-14.3	1.77083	1.75368e-08
																																									-14.15	1.93684	2.03306e-09	-14.4	1.69655	1.99683e-07	-14.3	1.79167	1.27688e-08
																																									-14.15	1.9579	1.39825e-09	-14.4	1.71724	1.43031e-07	-14.3	1.8125	9.25104e-09
																																									-14.15	1.97895	9.57718e-10	-14.4	1.73793	1.02075e-07	-14.3	1.83333	6.66958e-09
																																									-14.15	2	6.53303e-10	-14.4	1.75862	7.25659e-08	-14.3	1.85417	4.78522e-09
																																									-14.15	2.02105	4.43834e-10	-14.4	1.77931	5.13815e-08	-14.3	1.875	3.41691e-09
																																									-14.15	2.04211	3.00304e-10	-14.4	1.8	3.62324e-08	-14.3	1.89583	2.42844e-09
																																									-14.15	2.06316	2.02369e-10	-14.4	1.82069	2.54432e-08	-14.3	1.91667	1.71797e-09
																																									-14.15	2.08421	1.35823e-10	-14.4	1.84138	1.77914e-08	-14.3	1.9375	1.20985e-09
																																									-14.15	2.10526	9.07947e-11	-14.4	1.86207	1.23879e-08	-14.3	1.95833	8.48206e-10
																																									-14.15	2.12632	6.04517e-11	-14.4	1.88276	8.58878e-09	-14.3	1.97917	5.92047e-10
																																									-14.15	2.14737	4.0089e-11	-14.4	1.90345	5.92939e-09	-14.3	2	4.11451e-10
																																									-14.15	2.16842	2.64801e-11	-14.4	1.92414	4.07604e-09	-14.3	2.02083	2.84714e-10
																																									-14.15	2.18947	1.7422e-11	-14.4	1.94483	2.79011e-09	-14.3	2.04167	1.96177e-10
																																									-14.15	2.21053	1.14175e-11	-14.4	1.96552	1.90182e-09	-14.3	2.0625	1.34603e-10
																																									-14.15	2.23158	7.45316e-12	-14.4	1.98621	1.2909e-09	-14.3	2.08333	9.19681e-11
																																									-14.15	2.25263	4.84639e-12	-14.4	2.0069	8.72571e-10	-14.3	2.10417	6.25768e-11
																																									-14.15	2.27368	3.13915e-12	-14.4	2.02759	5.87363e-10	-14.3	2.125	4.24026e-11
																																									-14.15	2.29474	2.02548e-12	-14.4	2.04828	3.93751e-10	-14.3	2.14583	2.86144e-11
																																									-14.15	2.31579	1.3019e-12	-14.4	2.06897	2.62879e-10	-14.3	2.16667	1.92308e-11
																																									-14.15	2.33684	8.33613e-13	-14.4	2.08966	1.74792e-10	-14.3	2.1875	1.28718e-11
																																									-14.15	2.3579	5.3174e-13	-14.4	2.11035	1.15752e-10	-14.3	2.20833	8.58065e-12
																																									-14.15	2.37895	3.37901e-13	-14.4	2.13103	7.63462e-11	-14.3	2.22917	5.69698e-12
																																									-14.15	2.4	2.13916e-13	-14.4	2.15172	5.01539e-11	-14.3	2.25	3.76721e-12
																																									-14.15	2.42105	1.34917e-13	-14.4	2.17241	3.28164e-11	-14.3	2.27083	2.48115e-12
																																									-14.15	2.44211	8.47758e-14	-14.4	2.1931	2.13871e-11	-14.3	2.29167	1.62762e-12
																																									-14.15	2.46316	5.30717e-14	-14.4	2.21379	1.38835e-11	-14.3	2.3125	1.06346e-12
																																									-14.15	2.48421	3.31016e-14	-14.4	2.23448	8.97701e-12	-14.3	2.33333	6.92106e-13
																																									-14.15	2.50526	2.05701e-14	-14.4	2.25517	5.78178e-12	-14.3	2.35417	4.48652e-13
																																									-14.15	2.52632	1.27361e-14	-14.4	2.27586	3.70931e-12	-14.3	2.375	2.89695e-13
																																									-14.15	2.54737	7.85689e-15	-14.4	2.29655	2.37045e-12	-14.3	2.39583	1.86326e-13
																																									-14.15	2.56842	4.82937e-15	-14.4	2.31724	1.50897e-12	-14.3	2.41667	1.19376e-13
																																									-14.15	2.58947	2.95775e-15	-14.4	2.33793	9.56856e-13	-14.3	2.4375	7.61865e-14
																																									-14.15	2.61053	1.80497e-15	-14.4	2.35862	6.04412e-13	-14.3	2.45833	4.84357e-14
																																									-14.15	2.63158	1.09755e-15	-14.4	2.37931	3.80315e-13	-14.3	2.47917	3.06753e-14
																																									-14.15	2.65263	6.65015e-16	-14.4	2.4	2.38388e-13	-14.3	2.5	1.93533e-14
																																									-14.15	2.67368	4.01509e-16	-14.4	2.42069	1.48853e-13	-14.3	2.52083	1.21639e-14
																																									-14.15	2.69474	2.41559e-16	-14.4	2.44138	9.25909e-14	-14.3	2.54167	7.61641e-15
																																									-14.15	2.71579	1.44817e-16	-14.4	2.46207	5.73747e-14	-14.3	2.5625	4.75113e-15
																																									-14.15	2.73684	8.65156e-17	-14.4	2.48276	3.54174e-14	-14.3	2.58333	2.9527e-15
																																									-14.15	2.7579	5.1505e-17	-14.4	2.50345	2.17803e-14	-14.3	2.60417	1.82821e-15
																																									-14.15	2.77895	3.05556e-17	-14.4	2.52414	1.33433e-14	-14.3	2.625	1.12779e-15
																																									-14.15	2.8	1.80644e-17	-14.4	2.54483	8.14364e-15	-14.3	2.64583	6.9315e-16
																																									-14.15	2.82105	1.06428e-17	-14.4	2.56552	4.95149e-15	-14.3	2.66667	4.24459e-16
																																									-14.15	2.84211	6.24866e-18	-14.4	2.58621	2.99929e-15	-14.3	2.6875	2.58976e-16
																																									-14.15	2.86316	3.65616e-18	-14.4	2.6069	1.80997e-15	-14.3	2.70833	1.57436e-16
																																									-14.15	2.88421	2.13194e-18	-14.4	2.62759	1.08817e-15	-14.3	2.72917	9.53631e-17
																																									-14.15	2.90526	1.23891e-18	-14.4	2.64828	6.51779e-16	-14.3	2.75	5.7556e-17
																																									-14.15	2.92632	7.17504e-19	-14.4	2.66897	3.88943e-16	-14.3	2.77083	3.46133e-17
																																									-14.15	2.94737	4.14125e-19	-14.4	2.68966	2.31238e-16	-14.3	2.79167	2.07417e-17
																																									-14.15	2.96842	2.38214e-19	-14.4	2.71035	1.36969e-16	-14.3	2.8125	1.23851e-17
																																									-14.15	2.98947	1.36563e-19	-14.4	2.73103	8.08313e-17	-14.3	2.83333	7.36904e-18
																																									-14.15	3.01053	7.80251e-20	-14.4	2.75172	4.75267e-17	-14.3	2.85417	4.36907e-18
																																									-14.15	3.03158	4.44297e-20	-14.4	2.77241	2.78419e-17	-14.3	2.875	2.58128e-18
																																									-14.15	3.05263	2.52147e-20	-14.4	2.7931	1.62506e-17	-14.3	2.89583	1.5197e-18
																																									-14.15	3.07368	1.4262e-20	-14.4	2.81379	9.45046e-18	-14.3	2.91667	8.91571e-19
																																									-14.15	3.09474	8.03993e-21	-14.4	2.83448	5.47588e-18	-14.3	2.9375	5.21241e-19
																																									-14.15	3.11579	4.51727e-21	-14.4	2.85517	3.16139e-18	-14.3	2.95833	3.03674e-19
																																									-14.15	3.13684	2.5296e-21	-14.4	2.87586	1.81856e-18	-14.3	2.97917	1.76306e-19
																																									-14.15	3.1579	1.41184e-21	-14.4	2.89655	1.04234e-18	-14.3	3	1.02005e-19
																																									-14.15	3.17895	7.85371e-22	-14.4	2.91724	5.95289e-19	-14.3	3.02083	5.88128e-20
																																									-14.15	3.2	4.35437e-22	-14.4	2.93793	3.38756e-19	-14.3	3.04167	3.37928e-20
																																									-14.15	3.22105	2.40624e-22	-14.4	2.95862	1.92085e-19	-14.3	3.0625	1.935e-20
																																									-14.15	3.24211	1.32531e-22	-14.4	2.97931	1.0853e-19	-14.3	3.08333	1.10419e-20
																																									-14.15	3.26316	7.27548e-23	-14.4	3	6.11026e-20	-14.3	3.10417	6.27935e-21
																																									-14.15	3.28421	3.98084e-23	-14.4	3.02069	3.42793e-20	-14.3	3.125	3.55876e-21
																																									-14.15	3.30526	2.17099e-23	-14.4	3.04138	1.91633e-20	-14.3	3.14583	2.01e-21
																																									-14.15	3.32632	1.18008e-23	-14.4	3.06207	1.06753e-20	-14.3	3.16667	1.13139e-21
																																									-14.15	3.34737	6.39349e-24	-14.4	3.08276	5.92604e-21	-14.3	3.1875	6.34664e-22
																																									-14.15	3.36842	3.45253e-24	-14.4	3.10345	3.27817e-21	-14.3	3.20833	3.54811e-22
																																									-14.15	3.38947	1.85829e-24	-14.4	3.12414	1.80711e-21	-14.3	3.22917	1.97684e-22
																																									-14.15	3.41053	9.96925e-25	-14.4	3.14483	9.92731e-22	-14.3	3.25	1.09767e-22
																																									-14.15	3.43158	5.33076e-25	-14.4	3.16552	5.4347e-22	-14.3	3.27083	6.07431e-23
																																									-14.15	3.45263	2.84114e-25	-14.4	3.18621	2.965e-22	-14.3	3.29167	3.35003e-23
																																									-14.15	3.47368	1.50929e-25	-14.4	3.2069	1.61206e-22	-14.3	3.3125	1.84131e-23
																																									-14.15	3.49474	7.99154e-26	-14.4	3.22759	8.73487e-23	-14.3	3.33333	1.00864e-23
																																									-14.15	3.51579	4.21761e-26	-14.4	3.24828	4.71686e-23	-14.3	3.35417	5.5065e-24
																																									-14.15	3.53684	2.2186e-26	-14.4	3.26897	2.5385e-23	-14.3	3.375	2.99603e-24
																																									-14.15	3.5579	1.16324e-26	-14.4	3.28966	1.36156e-23	-14.3	3.39583	1.6246e-24
																																									-14.15	3.57895	6.07909e-27	-14.4	3.31035	7.27847e-24	-14.3	3.41667	8.77975e-25
																																									-14.15	3.6	3.16653e-27	-14.4	3.33103	3.87786e-24	-14.3	3.4375	4.72879e-25
																																									-14.15	3.62105	1.64402e-27	-14.4	3.35172	2.0592e-24	-14.3	3.45833	2.53835e-25
																																									-14.15	3.64211	8.50755e-28	-14.4	3.37241	1.08986e-24	-14.3	3.47917	1.35796e-25
																																									-14.15	3.66316	4.38812e-28	-14.4	3.3931	5.74928e-25	-14.3	3.5	7.24032e-26
																																									-14.15	3.68421	2.25594e-28	-14.4	3.41379	3.02298e-25	-14.3	3.52083	3.84736e-26
																																									-14.15	3.70526	1.15598e-28	-14.4	3.43448	1.58433e-25	-14.3	3.54167	2.03752e-26
																																									-14.15	3.72632	5.904e-29	-14.4	3.45517	8.27656e-26	-14.3	3.5625	1.07542e-26
																																									-14.15	3.74737	3.00549e-29	-14.4	3.47586	4.30982e-26	-14.3	3.58333	5.657e-27
																																									-14.15	3.76842	1.52495e-29	-14.4	3.49655	2.23709e-26	-14.3	3.60417	2.96572e-27
																																									-14.15	3.78947	7.71195e-30	-14.4	3.51724	1.15752e-26	-14.3	3.625	1.54956e-27
																																									-14.15	3.81053	3.88726e-30	-14.4	3.53793	5.97042e-27	-14.3	3.64583	8.06904e-28
																																									-14.15	3.83158	1.95295e-30	-14.4	3.55862	3.06989e-27	-14.3	3.66667	4.18763e-28
																																									-14.15	3.85263	9.77921e-31	-14.4	3.57931	1.57359e-27	-14.3	3.6875	2.16595e-28
																																									-14.15	3.87368	4.88071e-31	-14.4	3.6	8.04124e-28	-14.3	3.70833	1.11651e-28
																																									-14.15	3.89474	2.42788e-31	-14.4	3.62069	4.09661e-28	-14.3	3.72917	5.73601e-29
																																									-14.15	3.91579	1.20374e-31	-14.4	3.64138	2.08069e-28	-14.3	3.75	2.9369e-29
																																									-14.15	3.93684	5.94841e-32	-14.4	3.66207	1.05361e-28	-14.3	3.77083	1.49865e-29
																																									-14.15	3.9579	2.92974e-32	-14.4	3.68276	5.3193e-29	-14.3	3.79167	7.62151e-30
																																									-14.15	3.97895	1.43819e-32	-14.4	3.70345	2.67757e-29	-14.3	3.8125	3.8629e-30
																																									-14.15	4	7.03658e-33	-14.4	3.72414	1.34384e-29	-14.3	3.83333	1.95126e-30
																																									-14.15	4.02105	3.43134e-33	-14.4	3.74483	6.72492e-30	-14.3	3.85417	9.82306e-31
																																									-14.15	4.04211	1.66771e-33	-14.4	3.76552	3.35558e-30	-14.3	3.875	4.92841e-31
																																									-14.15	4.06316	8.0785e-34	-14.4	3.78621	1.66954e-30	-14.3	3.89583	2.4643e-31
																																									-14.15	4.08421	3.90026e-34	-14.4	3.8069	8.28298e-31	-14.3	3.91667	1.22803e-31
																																									-14.15	4.10526	1.87676e-34	-14.4	3.82759	4.09773e-31	-14.3	3.9375	6.09886e-32
																																									-14.15	4.12632	9.00063e-35	-14.4	3.84828	2.02151e-31	-14.3	3.95833	3.01867e-32
																																									-14.15	4.14737	4.30216e-35	-14.4	3.86897	9.94467e-32	-14.3	3.97917	1.48904e-32
																																									-14.15	4.16842	2.0495e-35	-14.4	3.88966	4.87859e-32	-14.3	4	7.32015e-33
																																									-14.15	4.18947	9.73098e-36	-14.4	3.91035	2.38667e-32	-14.3	4.02083	3.58639e-33
																																									-14.15	4.21053	4.6048e-36	-14.4	3.93103	1.16437e-32	-14.3	4.04167	1.75113e-33
																																									-14.15	4.23158	2.17175e-36	-14.4	3.95172	5.66492e-33	-14.3	4.0625	8.52116e-34
																																									-14.15	4.25263	1.02083e-36	-14.4	3.97241	2.74854e-33	-14.3	4.08333	4.13238e-34
																																									-14.15	4.27368	4.7823e-37	-14.4	3.9931	1.3299e-33	-14.3	4.10417	1.9972e-34
																																									-14.15	4.29474	2.23287e-37	-14.4	4.01379	6.41721e-34	-14.3	4.125	9.61971e-35
																																									-14.15	4.31579	1.03904e-37	-14.4	4.03448	3.08804e-34	-14.3	4.14583	4.61764e-35
																																									-14.15	4.33684	4.81881e-38	-14.4	4.05517	1.48193e-34	-14.3	4.16667	2.209e-35
																																									-14.15	4.3579	2.22735e-38	-14.4	4.07586	7.09213e-35	-14.3	4.1875	1.05315e-35
																																									-14.15	4.37895	1.02606e-38	-14.4	4.09655	3.38477e-35	-14.3	4.20833	5.00376e-36
																																									-14.15	4.4	4.71084e-39	-14.4	4.11724	1.61094e-35	-14.3	4.22917	2.36929e-36
																																									-14.15	4.42105	2.15556e-39	-14.4	4.13793	7.6458e-36	-14.3	4.25	1.11804e-36
																																									-14.15	4.44211	9.83016e-40	-14.4	4.15862	3.61871e-36	-14.3	4.27083	5.25783e-37
																																									-14.15	4.46316	4.46783e-40	-14.4	4.17931	1.7079e-36	-14.3	4.29167	2.46416e-37
																																									-14.15	4.48421	2.0238e-40	-14.4	4.2	8.03795e-37	-14.3	4.3125	1.15092e-37
																																									-14.15	4.50526	9.13643e-41	-14.4	4.22069	3.77216e-37	-14.3	4.33333	5.3571e-38
																																									-14.15	4.52632	4.11074e-41	-14.4	4.24138	1.76518e-37	-14.3	4.35417	2.48499e-38
																																									-14.15	4.54737	1.84331e-41	-14.4	4.26207	8.23633e-38	-14.3	4.375	1.14876e-38
																																									-14.15	4.56842	8.23781e-42	-14.4	4.28276	3.83189e-38	-14.3	4.39583	5.29231e-39
																																									-14.15	4.58947	3.6691e-42	-14.4	4.30345	1.77752e-38	-14.3	4.41667	2.42979e-39
																																									-14.15	4.61053	1.62871e-42	-14.4	4.32414	8.22113e-39	-14.3	4.4375	1.11173e-39
																																									-14.15	4.63158	7.20543e-43	-14.4	4.34483	3.79097e-39	-14.3	4.45833	5.06915e-40
																																									-14.15	4.65263	3.17696e-43	-14.4	4.36552	1.74286e-39	-14.3	4.47917	2.30345e-40
																																									-14.15	4.67368	1.39604e-43	-14.4	4.38621	7.98827e-40	-14.3	4.5	1.0431e-40
																																									-14.15	4.69474	6.11389e-44	-14.4	4.4069	3.65018e-40	-14.3	4.52083	4.7074e-41
																																									-14.15	4.71579	2.66853e-44	-14.4	4.42759	1.66278e-40	-14.3	4.54167	2.11709e-41
																																									-14.15	4.73684	1.16081e-44	-14.4	4.44828	7.55097e-41	-14.3	4.5625	9.48856e-42
																																									-14.15	4.7579	5.03252e-45	-14.4	4.46897	3.41829e-41	-14.3	4.58333	4.23804e-42
																																									-14.15	4.77895	2.17442e-45	-14.4	4.48966	1.54256e-41	-14.3	4.60417	1.88639e-42
																																									-14.15	4.8	9.36348e-46	-14.4	4.51035	6.93896e-42	-14.3	4.625	8.36759e-43
																																									-14.15	4.82105	4.01852e-46	-14.4	4.53103	3.11138e-42	-14.3	4.64583	3.69888e-43
																																									-14.15	4.84211	1.71882e-46	-14.4	4.55172	1.39063e-42	-14.3	4.66667	1.62945e-43
																																									-14.15	4.86316	7.32703e-47	-14.4	4.57241	6.19525e-43	-14.3	4.6875	7.1534e-44
																																									-14.15	4.88421	3.11288e-47	-14.4	4.5931	2.75098e-43	-14.3	4.70833	3.12956e-44
																																									-14.15	4.90526	1.31805e-47	-14.4	4.61379	1.21756e-43	-14.3	4.72917	1.36443e-44
																																									-14.15	4.92632	5.56211e-48	-14.4	4.63448	5.37101e-44	-14.3	4.75	5.92818e-45
																																									-14.15	4.94737	2.33928e-48	-14.4	4.65517	2.36146e-44	-14.3	4.77083	2.56678e-45
																																									-14.15	4.96842	9.80533e-49	-14.4	4.67586	1.0348e-44	-14.3	4.79167	1.10752e-45
																																									-14.15	4.98947	4.09617e-49	-14.4	4.69655	4.51933e-45	-14.3	4.8125	4.76227e-46
																																									-14.15	5.01053	1.70542e-49	-14.4	4.71724	1.96712e-45	-14.3	4.83333	2.04067e-46
																																									-14.15	5.03158	7.07655e-50	-14.4	4.73793	8.53334e-46	-14.3	4.85417	8.71418e-47
																																									-14.15	5.05263	2.9265e-50	-14.4	4.75862	3.68921e-46	-14.3	4.875	3.70832e-47
																																									-14.15	5.07368	1.20619e-50	-14.4	4.77931	1.58953e-46	-14.3	4.89583	1.57262e-47
																																									-14.15	5.09474	4.9547e-51	-14.4	4.8	6.82528e-47	-14.3	4.91667	6.64605e-48
																																									-14.15	5.11579	2.02842e-51	-14.4	4.82069	2.92067e-47	-14.3	4.9375	2.79898e-48
																																									-14.15	5.13684	8.27632e-52	-14.4	4.84138	1.24553e-47	-14.3	4.95833	1.17471e-48
																																									-14.15	5.1579	3.36554e-52	-14.4	4.86207	5.29329e-48	-14.3	4.97917	4.91306e-49
																																									-14.15	5.17895	1.36398e-52	-14.4	4.88276	2.24181e-48	-14.3	5	2.04771e-49
																																									-14.15	5.2	5.50938e-53	-14.4	4.90345	9.46165e-49	-14.3	5.02083	8.5051e-50
																																									-14.15	5.22105	2.21786e-53	-14.4	4.92414	3.9795e-49	-14.3	5.04167	3.52032e-50
																																									-14.15	5.24211	8.89826e-54	-14.4	4.94483	1.66794e-49	-14.3	5.0625	1.45204e-50
																																									-14.15	5.26316	3.55806e-54	-14.4	4.96552	6.96656e-50	-14.3	5.08333	5.96849e-51
																																									-14.15	5.28421	1.41795e-54	-14.4	4.98621	2.89963e-50	-14.3	5.10417	2.4448e-51
																																									-14.15	5.30526	5.63177e-55	-14.4	5.0069	1.20267e-50	-14.3	5.125	9.97959e-52
																																									-14.15	5.32632	2.2293e-55	-14.4	5.02759	4.97089e-51	-14.3	5.14583	4.05951e-52
																																									-14.15	5.34737	8.79485e-56	-14.4	5.04828	2.04738e-51	-14.3	5.16667	1.64561e-52
																																									-14.15	5.36842	3.45801e-56	-14.4	5.06897	8.4031e-52	-14.3	5.1875	6.64765e-53
																																									-14.15	5.38947	1.35507e-56	-14.4	5.08966	3.43681e-52	-14.3	5.20833	2.67609e-53
																																									-14.15	5.41053	5.29218e-57	-14.4	5.11035	1.4007e-52	-14.3	5.22917	1.07355e-53
																																									-14.15	5.43158	2.05989e-57	-14.4	5.13103	5.68863e-53	-14.3	5.25	4.29175e-54
																																									-14.15	5.45263	7.99079e-58	-14.4	5.15172	2.30219e-53	-14.3	5.27083	1.70976e-54
																																									-14.15	5.47368	3.08938e-58	-14.4	5.17241	9.28419e-54	-14.3	5.29167	6.78774e-55
																																									-14.15	5.49474	1.19039e-58	-14.4	5.1931	3.73092e-54	-14.3	5.3125	2.68537e-55
																																									-14.15	5.51579	4.57131e-59	-14.4	5.21379	1.49402e-54	-14.3	5.33333	1.05869e-55
																																									-14.15	5.53684	1.74956e-59	-14.4	5.23448	5.96163e-55	-14.3	5.35417	4.15936e-56
																																									-14.15	5.5579	6.67342e-60	-14.4	5.25517	2.3705e-55	-14.3	5.375	1.62843e-56
																																									-14.15	5.57895	2.5369e-60	-14.4	5.27586	9.39248e-56	-14.3	5.39583	6.35332e-57
																																									-14.15	5.6	9.61146e-61	-14.4	5.29655	3.7084e-56	-14.3	5.41667	2.47013e-57
																																									-14.15	5.62105	3.62918e-61	-14.4	5.31724	1.45901e-56	-14.3	5.4375	9.57029e-58
																																									-14.15	5.64211	1.36571e-61	-14.4	5.33793	5.71999e-57	-14.3	5.45833	3.69503e-58
																																									-14.15	5.66316	5.12201e-62	-14.4	5.35862	2.23458e-57	-14.3	5.47917	1.42167e-58
																																									-14.15	5.68421	1.91449e-62	-14.4	5.37931	8.69885e-58	-14.3	5.5	5.45086e-59
																																									-14.15	5.70526	7.1317e-63	-14.4	5.4	3.37436e-58	-14.3	5.52083	2.08266e-59
																																									-14.15	5.72632	2.64766e-63	-14.4	5.42069	1.30432e-58	-14.3	5.54167	7.9297e-60
																																									-14.15	5.74737	9.79623e-64	-14.4	5.44138	5.02392e-59	-14.3	5.5625	3.00872e-60
																																									-14.15	5.76842	3.61229e-64	-14.4	5.46207	1.92825e-59	-14.3	5.58333	1.13761e-60
																																									-14.15	5.78947	1.32749e-64	-14.4	5.48276	7.37479e-60	-14.3	5.60417	4.28637e-61
																																									-14.15	5.81053	4.86192e-65	-14.4	5.50345	2.8106e-60	-14.3	5.625	1.60943e-61
																																									-14.15	5.83158	1.77463e-65	-14.4	5.52414	1.06736e-60	-14.3	5.64583	6.02199e-62
																																									-14.15	5.85263	6.4555e-66	-14.4	5.54483	4.03914e-61	-14.3	5.66667	2.24539e-62
																																									-14.15	5.87368	2.34032e-66	-14.4	5.56552	1.5231e-61	-14.3	5.6875	8.34316e-63
																																									-14.15	5.89474	8.45554e-67	-14.4	5.58621	5.72314e-62	-14.3	5.70833	3.08925e-63
																																									-14.15	5.91579	3.04459e-67	-14.4	5.6069	2.14291e-62	-14.3	5.72917	1.13988e-63
																																									-14.15	5.93684	1.09254e-67	-14.4	5.62759	7.99535e-63	-14.3	5.75	4.19133e-64
																																									-14.15	5.9579	3.90717e-68	-14.4	5.64828	2.9726e-63	-14.3	5.77083	1.53578e-64
																																									-14.15	5.97895	1.39253e-68	-14.4	5.66897	1.10129e-63	-14.3	5.79167	5.60774e-65
																																									-14.15	6	4.94614e-69	-14.4	5.68966	4.06563e-64	-14.3	5.8125	2.04048e-65
																																									-14.1	0	0.00442	-14.4	5.71035	1.49562e-64	-14.3	5.83333	7.39878e-66
																																									-14.1	0.02105	0.00916	-14.4	5.73103	5.48254e-65	-14.3	5.85417	2.67345e-66
																																									-14.1	0.04211	0.01327	-14.4	5.75172	2.00266e-65	-14.3	5.875	9.62648e-67
																																									-14.1	0.06316	0.01649	-14.4	5.77241	7.2895e-66	-14.3	5.89583	3.45419e-67
																																									-14.1	0.08421	0.01876	-14.4	5.7931	2.64396e-66	-14.3	5.91667	1.23512e-67
																																									-14.1	0.10526	0.0198	-14.4	5.81379	9.55608e-67	-14.3	5.9375	4.40102e-68
																																									-14.1	0.12632	0.01948	-14.4	5.83448	3.44168e-67	-14.3	5.95833	1.56272e-68
																																									-14.1	0.14737	0.01798	-14.4	5.85517	1.23518e-67	-14.3	5.97917	5.5296e-69
																																									-14.1	0.16842	0.01578	-14.4	5.87586	4.41728e-68	-14.3	6	1.94979e-69
																																									-14.1	0.18947	0.01368	-14.4	5.89655	1.57416e-68	-14.25	0	0.02801
																																									-14.1	0.21053	0.01247	-14.4	5.91724	5.58998e-69	-14.25	0.02083	0.05702
																																									-14.1	0.23158	0.01233	-14.4	5.93793	1.97806e-69	-14.25	0.04167	0.07985
																																									-14.1	0.25263	0.01263	-14.4	5.95862	6.97491e-70	-14.25	0.0625	0.09579
																																									-14.1	0.27368	0.01258	-14.4	5.97931	2.45079e-70	-14.25	0.08333	0.10665
																																									-14.1	0.29474	0.0117	-14.4	6	8.5811e-71	-14.25	0.10417	0.11266
																																									-14.1	0.31579	0.00992	-14.35	0	0.00861	-14.25	0.125	0.11393
																																									-14.1	0.33684	0.0074	-14.35	0.02069	0.01764	-14.25	0.14583	0.11085
																																									-14.1	0.3579	0.00451	-14.35	0.04138	0.0253	-14.25	0.16667	0.10433
																																									-14.1	0.37895	0.00177	-14.35	0.06207	0.03107	-14.25	0.1875	0.09563
																																									-14.1	0.4	0.00176	-14.35	0.08276	0.03495	-14.25	0.20833	0.08613
																																									-14.1	0.42105	0.00367	-14.35	0.10345	0.03643	-14.25	0.22917	0.07701
																																									-14.1	0.44211	0.00508	-14.35	0.12414	0.03522	-14.25	0.25	0.06885
																																									-14.1	0.46316	0.00581	-14.35	0.14483	0.03144	-14.25	0.27083	0.06159
																																									-14.1	0.48421	0.00591	-14.35	0.16552	0.02581	-14.25	0.29167	0.05474
																																									-14.1	0.50526	0.00553	-14.35	0.18621	0.01975	-14.25	0.3125	0.04774
																																									-14.1	0.52632	0.00488	-14.35	0.2069	0.01557	-14.25	0.33333	0.04033
																																									-14.1	0.54737	0.00421	-14.35	0.22759	0.01537	-14.25	0.35417	0.03261
																																									-14.1	0.56842	0.00379	-14.35	0.24828	0.01787	-14.25	0.375	0.02495
																																									-14.1	0.58947	0.00377	-14.35	0.26897	0.02027	-14.25	0.39583	0.01787
																																									-14.1	0.61053	0.00411	-14.35	0.28966	0.0211	-14.25	0.41667	0.01195
																																									-14.1	0.63158	0.0046	-14.35	0.31035	0.02001	-14.25	0.4375	0.00776
																																									-14.1	0.65263	0.00508	-14.35	0.33103	0.01731	-14.25	0.45833	0.00573
																																									-14.1	0.67368	0.00546	-14.35	0.35172	0.01374	-14.25	0.47917	0.00539
																																									-14.1	0.69474	0.00569	-14.35	0.37241	0.01037	-14.25	0.5	0.00543
																																									-14.1	0.71579	0.00576	-14.35	0.3931	0.00851	-14.25	0.52083	0.00518
																																									-14.1	0.73684	0.00569	-14.35	0.41379	0.00865	-14.25	0.54167	0.00455
																																									-14.1	0.7579	0.00548	-14.35	0.43448	0.00957	-14.25	0.5625	0.00371
																																									-14.1	0.77895	0.00518	-14.35	0.45517	0.01004	-14.25	0.58333	0.00282
																																									-14.1	0.8	0.00479	-14.35	0.47586	0.00962	-14.25	0.60417	0.00207
																																									-14.1	0.82105	0.00436	-14.35	0.49655	0.00835	-14.25	0.625	0.00157
																																									-14.1	0.84211	0.00391	-14.35	0.51724	0.00667	-14.25	0.64583	0.00134
																																									-14.1	0.86316	0.00346	-14.35	0.53793	0.00551	-14.25	0.66667	0.00127
																																									-14.1	0.88421	0.00302	-14.35	0.55862	0.00598	-14.25	0.6875	0.00125
																																									-14.1	0.90526	0.0026	-14.35	0.57931	0.00787	-14.25	0.70833	0.0012
																																									-14.1	0.92632	0.00222	-14.35	0.6	0.01018	-14.25	0.72917	0.00112
																																									-14.1	0.94737	0.00188	-14.35	0.62069	0.01234	-14.25	0.75	0.00102
																																									-14.1	0.96842	0.00158	-14.35	0.64138	0.01409	-14.25	0.77083	0.000918115
																																									-14.1	0.98947	0.00131	-14.35	0.66207	0.01533	-14.25	0.79167	0.000815114
																																									-14.1	1.01053	0.00109	-14.35	0.68276	0.01605	-14.25	0.8125	0.00071836
																																									-14.1	1.03158	0.000889738	-14.35	0.70345	0.01629	-14.25	0.83333	0.000629013
																																									-14.1	1.05263	0.000723835	-14.35	0.72414	0.01611	-14.25	0.85417	0.000546986
																																									-14.1	1.07368	0.00058454	-14.35	0.74483	0.01558	-14.25	0.875	0.000472079
																																									-14.1	1.09474	0.0004686	-14.35	0.76552	0.01478	-14.25	0.89583	0.000404336
																																									-14.1	1.11579	0.000372922	-14.35	0.78621	0.0138	-14.25	0.91667	0.000343936
																																									-14.1	1.13684	0.000294633	-14.35	0.8069	0.01268	-14.25	0.9375	0.000290967
																																									-14.1	1.1579	0.000231115	-14.35	0.82759	0.01151	-14.25	0.95833	0.000245262
																																									-14.1	1.17895	0.000180017	-14.35	0.84828	0.01031	-14.25	0.97917	0.000206355
																																									-14.1	1.2	0.000139257	-14.35	0.86897	0.00913	-14.25	1	0.000173536
																																									-14.1	1.22105	0.000107017	-14.35	0.88966	0.008	-14.25	1.02083	0.000145967
																																									-14.1	1.24211	8.17252e-05	-14.35	0.91035	0.00694	-14.25	1.04167	0.000122788
																																									-14.1	1.26316	6.20442e-05	-14.35	0.93103	0.00596	-14.25	1.0625	0.000103219
																																									-14.1	1.28421	4.68481e-05	-14.35	0.95172	0.00507	-14.25	1.08333	8.66007e-05
																																									-14.1	1.30526	3.52016e-05	-14.35	0.97241	0.00427	-14.25	1.10417	7.24163e-05
																																									-14.1	1.32632	2.63371e-05	-14.35	0.9931	0.00357	-14.25	1.125	6.02717e-05
																																									-14.1	1.34737	1.9633e-05	-14.35	1.01379	0.00295	-14.25	1.14583	4.98708e-05
																																									-14.1	1.36842	1.45914e-05	-14.35	1.03448	0.00242	-14.25	1.16667	4.09868e-05
																																									-14.1	1.38947	1.08186e-05	-14.35	1.05517	0.00197	-14.25	1.1875	3.34377e-05
																																									-14.1	1.41053	8.00693e-06	-14.35	1.07586	0.00159	-14.25	1.20833	2.70686e-05
																																									-14.1	1.43158	5.91823e-06	-14.35	1.09655	0.00127	-14.25	1.22917	2.1741e-05
																																									-14.1	1.45263	4.37031e-06	-14.35	1.11724	0.001	-14.25	1.25	1.73267e-05
																																									-14.1	1.47368	3.22499e-06	-14.35	1.13793	0.000787845	-14.25	1.27083	1.37056e-05
																																									-14.1	1.49474	2.37838e-06	-14.35	1.15862	0.000613538	-14.25	1.29167	1.07653e-05
																																									-14.1	1.51579	1.75284e-06	-14.35	1.17931	0.000473991	-14.25	1.3125	8.40173e-06
																																									-14.1	1.53684	1.29074e-06	-14.35	1.2	0.000363378	-14.25	1.33333	6.52018e-06
																																									-14.1	1.5579	9.49406e-07	-14.35	1.22069	0.000276541	-14.25	1.35417	5.036e-06
																																									-14.1	1.57895	6.97329e-07	-14.35	1.24138	0.000209005	-14.25	1.375	3.87497e-06
																																									-14.1	1.6	5.11256e-07	-14.35	1.26207	0.000156948	-14.25	1.39583	2.97332e-06
																																									-14.1	1.62105	3.7402e-07	-14.35	1.28276	0.000117164	-14.25	1.41667	2.27729e-06
																																									-14.1	1.64211	2.72933e-07	-14.35	1.30345	8.70037e-05	-14.25	1.4375	1.74243e-06
																																									-14.1	1.66316	1.98603e-07	-14.35	1.32414	6.43102e-05	-14.25	1.45833	1.33266e-06
																																									-14.1	1.68421	1.44067e-07	-14.35	1.34483	4.73514e-05	-14.25	1.47917	1.0192e-06
																																									-14.1	1.70526	1.04157e-07	-14.35	1.36552	3.47555e-05	-14.25	1.5	7.79462e-07
																																									-14.1	1.72632	7.50365e-08	-14.35	1.38621	2.54494e-05	-14.25	1.52083	5.95981e-07
																																									-14.1	1.74737	5.38583e-08	-14.35	1.4069	1.86043e-05	-14.25	1.54167	4.55383e-07
																																									-14.1	1.76842	3.85102e-08	-14.35	1.42759	1.35865e-05	-14.25	1.5625	3.47512e-07
																																									-14.1	1.78947	2.74284e-08	-14.35	1.44828	9.91747e-06	-14.25	1.58333	2.64682e-07
																																									-14.1	1.81053	1.9458e-08	-14.35	1.46897	7.2387e-06	-14.25	1.60417	2.01071e-07
																																									-14.1	1.83158	1.37482e-08	-14.35	1.48966	5.28424e-06	-14.25	1.625	1.52259e-07
																																									-14.1	1.85263	9.67459e-09	-14.35	1.51035	3.8582e-06	-14.25	1.64583	1.14867e-07
																																									-14.1	1.87368	6.78026e-09	-14.35	1.53103	2.81716e-06	-14.25	1.66667	8.62985e-08
																																									-14.1	1.89474	4.73243e-09	-14.35	1.55172	2.05659e-06	-14.25	1.6875	6.45449e-08
																																									-14.1	1.91579	3.2896e-09	-14.35	1.57241	1.50047e-06	-14.25	1.70833	4.80474e-08
																																									-14.1	1.93684	2.27733e-09	-14.35	1.5931	1.09361e-06	-14.25	1.72917	3.55928e-08
																																									-14.1	1.9579	1.57012e-09	-14.35	1.61379	7.95877e-07	-14.25	1.75	2.62361e-08
																																									-14.1	1.97895	1.07812e-09	-14.35	1.63448	5.78066e-07	-14.25	1.77083	1.92427e-08
																																									-14.1	2	7.37288e-10	-14.35	1.65517	4.18859e-07	-14.25	1.79167	1.40432e-08
																																									-14.1	2.02105	5.02164e-10	-14.35	1.67586	3.02654e-07	-14.25	1.8125	1.0198e-08
																																									-14.1	2.04211	3.40643e-10	-14.35	1.69655	2.18005e-07	-14.25	1.83333	7.36943e-09
																																									-14.1	2.06316	2.30147e-10	-14.35	1.71724	1.56496e-07	-14.25	1.85417	5.29976e-09
																																									-14.1	2.08421	1.5487e-10	-14.35	1.73793	1.11933e-07	-14.25	1.875	3.79327e-09
																																									-14.1	2.10526	1.038e-10	-14.35	1.75862	7.97526e-08	-14.25	1.89583	2.70235e-09
																																									-14.1	2.12632	6.92944e-11	-14.35	1.77931	5.65986e-08	-14.25	1.91667	1.91633e-09
																																									-14.1	2.14737	4.60764e-11	-14.35	1.8	4.00031e-08	-14.25	1.9375	1.3528e-09
																																									-14.1	2.16842	3.05173e-11	-14.35	1.82069	2.81564e-08	-14.25	1.95833	9.50744e-10
																																									-14.1	2.18947	2.0133e-11	-14.35	1.84138	1.97348e-08	-14.25	1.97917	6.6525e-10
																																									-14.1	2.21053	1.32304e-11	-14.35	1.86207	1.37737e-08	-14.25	2	4.63471e-10
																																									-14.1	2.23158	8.66057e-12	-14.35	1.88276	9.57239e-09	-14.25	2.02083	3.21513e-10
																																									-14.1	2.25263	5.64726e-12	-14.35	1.90345	6.62438e-09	-14.25	2.04167	2.22092e-10
																																									-14.1	2.27368	3.66822e-12	-14.35	1.92414	4.56486e-09	-14.25	2.0625	1.52771e-10
																																									-14.1	2.29474	2.37359e-12	-14.35	1.94483	3.13239e-09	-14.25	2.08333	1.0465e-10
																																									-14.1	2.31579	1.53002e-12	-14.35	1.96552	2.14041e-09	-14.25	2.10417	7.13904e-11
																																									-14.1	2.33684	9.82511e-13	-14.35	1.98621	1.45647e-09	-14.25	2.125	4.85013e-11
																																									-14.1	2.3579	6.28543e-13	-14.35	2.0069	9.86965e-10	-14.25	2.14583	3.28164e-11
																																									-14.1	2.37895	4.00588e-13	-14.35	2.02759	6.66053e-10	-14.25	2.16667	2.21136e-11
																																									-14.1	2.4	2.54352e-13	-14.35	2.04828	4.47645e-10	-14.25	2.1875	1.48412e-11
																																									-14.1	2.42105	1.60899e-13	-14.35	2.06897	2.99633e-10	-14.25	2.20833	9.92028e-12
																																									-14.1	2.44211	1.01405e-13	-14.35	2.08966	1.99749e-10	-14.25	2.22917	6.60442e-12
																																									-14.1	2.46316	6.3674e-14	-14.35	2.11035	1.32627e-10	-14.25	2.25	4.37932e-12
																																									-14.1	2.48421	3.98355e-14	-14.35	2.13103	8.77077e-11	-14.25	2.27083	2.89232e-12
																																									-14.1	2.50526	2.48308e-14	-14.35	2.15172	5.77716e-11	-14.25	2.29167	1.90266e-12
																																									-14.1	2.52632	1.54216e-14	-14.35	2.17241	3.79027e-11	-14.25	2.3125	1.24669e-12
																																									-14.1	2.54737	9.54328e-15	-14.35	2.1931	2.47691e-11	-14.25	2.33333	8.13667e-13
																																									-14.1	2.56842	5.88435e-15	-14.35	2.21379	1.6123e-11	-14.25	2.35417	5.28969e-13
																																									-14.1	2.58947	3.61527e-15	-14.35	2.23448	1.04539e-11	-14.25	2.375	3.42545e-13
																																									-14.1	2.61053	2.21326e-15	-14.35	2.25517	6.75179e-12	-14.25	2.39583	2.20962e-13
																																									-14.1	2.63158	1.35014e-15	-14.35	2.27586	4.34381e-12	-14.25	2.41667	1.41983e-13
																																									-14.1	2.65263	8.207e-16	-14.35	2.29655	2.78381e-12	-14.25	2.4375	9.08835e-14
																																									-14.1	2.67368	4.97117e-16	-14.35	2.31724	1.77717e-12	-14.25	2.45833	5.79521e-14
																																									-14.1	2.69474	3.00059e-16	-14.35	2.33793	1.13018e-12	-14.25	2.47917	3.68127e-14
																																									-14.1	2.71579	1.80483e-16	-14.35	2.35862	7.15968e-13	-14.25	2.5	2.32959e-14
																																									-14.1	2.73684	1.08181e-16	-14.35	2.37931	4.51832e-13	-14.25	2.52083	1.46866e-14
																																									-14.1	2.7579	6.46181e-17	-14.35	2.4	2.84053e-13	-14.25	2.54167	9.22433e-15
																																									-14.1	2.77895	3.84641e-17	-14.35	2.42069	1.77895e-13	-14.25	2.5625	5.77199e-15
																																									-14.1	2.8	2.2817e-17	-14.35	2.44138	1.10989e-13	-14.25	2.58333	3.59834e-15
																																									-14.1	2.82105	1.34886e-17	-14.35	2.46207	6.89831e-14	-14.25	2.60417	2.23498e-15
																																									-14.1	2.84211	7.94676e-18	-14.35	2.48276	4.27132e-14	-14.25	2.625	1.38308e-15
																																									-14.1	2.86316	4.66582e-18	-14.35	2.50345	2.63476e-14	-14.25	2.64583	8.52771e-16
																																									-14.1	2.88421	2.73015e-18	-14.35	2.52414	1.61914e-14	-14.25	2.66667	5.23883e-16
																																									-14.1	2.90526	1.5921e-18	-14.35	2.54483	9.91275e-15	-14.25	2.6875	3.20672e-16
																																									-14.1	2.92632	9.25302e-19	-14.35	2.56552	6.0461e-15	-14.25	2.70833	1.95578e-16
																																									-14.1	2.94737	5.35957e-19	-14.35	2.58621	3.67394e-15	-14.25	2.72917	1.18855e-16
																																									-14.1	2.96842	3.09396e-19	-14.35	2.6069	2.22417e-15	-14.25	2.75	7.19718e-17
																																									-14.1	2.98947	1.78008e-19	-14.35	2.62759	1.34149e-15	-14.25	2.77083	4.34268e-17
																																									-14.1	3.01053	1.02072e-19	-14.35	2.64828	8.06112e-16	-14.25	2.79167	2.61103e-17
																																									-14.1	3.03158	5.83346e-20	-14.35	2.66897	4.82609e-16	-14.25	2.8125	1.56433e-17
																																									-14.1	3.05263	3.32273e-20	-14.35	2.68966	2.87866e-16	-14.25	2.83333	9.3393e-18
																																									-14.1	3.07368	1.88633e-20	-14.35	2.71035	1.71076e-16	-14.25	2.85417	5.55616e-18
																																									-14.1	3.09474	1.06733e-20	-14.35	2.73103	1.01295e-16	-14.25	2.875	3.29394e-18
																																									-14.1	3.11579	6.01923e-21	-14.35	2.75172	5.97587e-17	-14.25	2.89583	1.94598e-18
																																									-14.1	3.13684	3.38334e-21	-14.35	2.77241	3.51258e-17	-14.25	2.91667	1.14565e-18
																																									-14.1	3.1579	1.89546e-21	-14.35	2.7931	2.05717e-17	-14.25	2.9375	6.72138e-19
																																									-14.1	3.17895	1.05841e-21	-14.35	2.81379	1.20043e-17	-14.25	2.95833	3.92972e-19
																																									-14.1	3.2	5.89064e-22	-14.35	2.83448	6.97961e-18	-14.25	2.97917	2.28963e-19
																																									-14.1	3.22105	3.26772e-22	-14.35	2.85517	4.0435e-18	-14.25	3	1.32945e-19
																																									-14.1	3.24211	1.80676e-22	-14.35	2.87586	2.3341e-18	-14.25	3.02083	7.69288e-20
																																									-14.1	3.26316	9.95711e-23	-14.35	2.89655	1.34253e-18	-14.25	3.04167	4.43625e-20
																																									-14.1	3.28421	5.46946e-23	-14.35	2.91724	7.69438e-19	-14.25	3.0625	2.54951e-20
																																									-14.1	3.30526	2.99458e-23	-14.35	2.93793	4.39414e-19	-14.25	3.08333	1.46021e-20
																																									-14.1	3.32632	1.63421e-23	-14.35	2.95862	2.50052e-19	-14.25	3.10417	8.33476e-21
																																									-14.1	3.34737	8.88922e-24	-14.35	2.97931	1.4179e-19	-14.25	3.125	4.74125e-21
																																									-14.1	3.36842	4.81951e-24	-14.35	3	8.01177e-20	-14.25	3.14583	2.68793e-21
																																									-14.1	3.38947	2.60451e-24	-14.35	3.02069	4.51108e-20	-14.25	3.16667	1.51869e-21
																																									-14.1	3.41053	1.40293e-24	-14.35	3.04138	2.53109e-20	-14.25	3.1875	8.55165e-22
																																									-14.1	3.43158	7.53239e-25	-14.35	3.06207	1.41519e-20	-14.25	3.20833	4.79911e-22
																																									-14.1	3.45263	4.03103e-25	-14.35	3.08276	7.88511e-21	-14.25	3.22917	2.68414e-22
																																									-14.1	3.47368	2.15024e-25	-14.35	3.10345	4.37816e-21	-14.25	3.25	1.49618e-22
																																									-14.1	3.49474	1.14326e-25	-14.35	3.12414	2.42254e-21	-14.25	3.27083	8.31185e-23
																																									-14.1	3.51579	6.05888e-26	-14.35	3.14483	1.33584e-21	-14.25	3.29167	4.60203e-23
																																									-14.1	3.53684	3.20057e-26	-14.35	3.16552	7.34078e-22	-14.25	3.3125	2.53945e-23
																																									-14.1	3.5579	1.6852e-26	-14.35	3.18621	4.02017e-22	-14.25	3.33333	1.39659e-23
																																									-14.1	3.57895	8.84427e-27	-14.35	3.2069	2.19414e-22	-14.25	3.35417	7.6549e-24
																																									-14.1	3.6	4.62659e-27	-14.35	3.22759	1.19347e-22	-14.25	3.375	4.18169e-24
																																									-14.1	3.62105	2.41239e-27	-14.35	3.24828	6.46976e-23	-14.25	3.39583	2.27671e-24
																																									-14.1	3.64211	1.25378e-27	-14.35	3.26897	3.49544e-23	-14.25	3.41667	1.23539e-24
																																									-14.1	3.66316	6.49499e-28	-14.35	3.28966	1.88218e-23	-14.25	3.4375	6.68109e-25
																																									-14.1	3.68421	3.35369e-28	-14.35	3.31035	1.01011e-23	-14.25	3.45833	3.60109e-25
																																									-14.1	3.70526	1.72605e-28	-14.35	3.33103	5.40303e-24	-14.25	3.47917	1.93448e-25
																																									-14.1	3.72632	8.85454e-29	-14.35	3.35172	2.88051e-24	-14.25	3.5	1.03572e-25
																																									-14.1	3.74737	4.52754e-29	-14.35	3.37241	1.53064e-24	-14.25	3.52083	5.52667e-26
																																									-14.1	3.76842	2.3075e-29	-14.35	3.3931	8.10694e-25	-14.25	3.54167	2.93921e-26
																																									-14.1	3.78947	1.1722e-29	-14.35	3.41379	4.27985e-25	-14.25	3.5625	1.55792e-26
																																									-14.1	3.81053	5.93526e-30	-14.35	3.43448	2.25214e-25	-14.25	3.58333	8.23005e-27
																																									-14.1	3.83158	2.99542e-30	-14.35	3.45517	1.18132e-25	-14.25	3.60417	4.33318e-27
																																									-14.1	3.85263	1.50679e-30	-14.35	3.47586	6.17661e-26	-14.25	3.625	2.27382e-27
																																									-14.1	3.87368	7.55484e-31	-14.35	3.49655	3.21925e-26	-14.25	3.64583	1.18919e-27
																																									-14.1	3.89474	3.77548e-31	-14.35	3.51724	1.6726e-26	-14.25	3.66667	6.19855e-28
																																									-14.1	3.91579	1.88059e-31	-14.35	3.53793	8.66295e-27	-14.25	3.6875	3.22013e-28
																																									-14.1	3.93684	9.33655e-32	-14.35	3.55862	4.47291e-27	-14.25	3.70833	1.66725e-28
																																									-14.1	3.9579	4.6201e-32	-14.35	3.57931	2.30236e-27	-14.25	3.72917	8.60345e-29
																																									-14.1	3.97895	2.27869e-32	-14.35	3.6	1.18148e-27	-14.25	3.75	4.42474e-29
																																									-14.1	4	1.12018e-32	-14.35	3.62069	6.04444e-28	-14.25	3.77083	2.26801e-29
																																									-14.1	4.02105	5.48857e-33	-14.35	3.64138	3.08301e-28	-14.25	3.79167	1.15863e-29
																																									-14.1	4.04211	2.68038e-33	-14.35	3.66207	1.56781e-28	-14.25	3.8125	5.89908e-30
																																									-14.1	4.06316	1.30466e-33	-14.35	3.68276	7.94915e-29	-14.25	3.83333	2.9934e-30
																																									-14.1	4.08421	6.32939e-34	-14.35	3.70345	4.01853e-29	-14.25	3.85417	1.51386e-30
																																									-14.1	4.10526	3.06048e-34	-14.35	3.72414	2.02555e-29	-14.25	3.875	7.63039e-31
																																									-14.1	4.12632	1.47495e-34	-14.35	3.74483	1.01803e-29	-14.25	3.89583	3.83306e-31
																																									-14.1	4.14737	7.08476e-35	-14.35	3.76552	5.1018e-30	-14.25	3.91667	1.91904e-31
																																									-14.1	4.16842	3.39181e-35	-14.35	3.78621	2.54945e-30	-14.25	3.9375	9.5754e-32
																																									-14.1	4.18947	1.61844e-35	-14.35	3.8069	1.27039e-30	-14.25	3.95833	4.76176e-32
																																									-14.1	4.21053	7.69693e-36	-14.35	3.82759	6.31254e-31	-14.25	3.97917	2.36001e-32
																																									-14.1	4.23158	3.64833e-36	-14.35	3.84828	3.12791e-31	-14.25	4	1.16572e-32
																																									-14.1	4.25263	1.72355e-36	-14.35	3.86897	1.5456e-31	-14.25	4.02083	5.73863e-33
																																									-14.1	4.27368	8.1154e-37	-14.35	3.88966	7.61619e-32	-14.25	4.04167	2.8155e-33
																																									-14.1	4.29474	3.80844e-37	-14.35	3.91035	3.74268e-32	-14.25	4.0625	1.37669e-33
																																									-14.1	4.31579	1.7813e-37	-14.35	3.93103	1.83416e-32	-14.25	4.08333	6.70883e-34
																																									-14.1	4.33684	8.3038e-38	-14.35	3.95172	8.96408e-33	-14.25	4.10417	3.25828e-34
																																									-14.1	4.3579	3.85805e-38	-14.35	3.97241	4.36909e-33	-14.25	4.125	1.57711e-34
																																									-14.1	4.37895	1.78652e-38	-14.35	3.9931	2.12371e-33	-14.25	4.14583	7.60784e-35
																																									-14.1	4.4	8.24512e-39	-14.35	4.01379	1.02948e-33	-14.25	4.16667	3.65755e-35
																																									-14.1	4.42105	3.79258e-39	-14.35	4.03448	4.97697e-34	-14.25	4.1875	1.75245e-35
																																									-14.1	4.44211	1.73868e-39	-14.35	4.05517	2.39955e-34	-14.25	4.20833	8.36815e-36
																																									-14.1	4.46316	7.94426e-40	-14.35	4.07586	1.15375e-34	-14.25	4.22917	3.98234e-36
																																									-14.1	4.48421	3.6177e-40	-14.35	4.09655	5.53236e-35	-14.25	4.25	1.88874e-36
																																									-14.1	4.50526	1.64195e-40	-14.35	4.11724	2.64556e-35	-14.25	4.27083	8.92749e-37
																																									-14.1	4.52632	7.42731e-41	-14.35	4.13793	1.26163e-35	-14.25	4.29167	4.20543e-37
																																									-14.1	4.54737	3.3485e-41	-14.35	4.15862	5.99991e-36	-14.25	4.3125	1.97431e-37
																																									-14.1	4.56842	1.50458e-41	-14.35	4.17931	2.84545e-36	-14.25	4.33333	9.23719e-38
																																									-14.1	4.58947	6.73789e-42	-14.35	4.2	1.34568e-36	-14.25	4.35417	4.30712e-38
																																									-14.1	4.61053	3.00731e-42	-14.35	4.22069	6.34615e-37	-14.25	4.375	2.0015e-38
																																									-14.1	4.63158	1.33776e-42	-14.35	4.24138	2.98433e-37	-14.25	4.39583	9.26919e-39
																																									-14.1	4.65263	5.93094e-43	-14.35	4.26207	1.3994e-37	-14.25	4.41667	4.27807e-39
																																									-14.1	4.67368	2.62068e-43	-14.35	4.28276	6.5431e-38	-14.25	4.4375	1.96776e-39
																																									-14.1	4.69474	1.15411e-43	-14.35	4.30345	3.05046e-38	-14.25	4.45833	9.02017e-40
																																									-14.1	4.71579	5.06557e-44	-14.35	4.32414	1.41799e-38	-14.25	4.47917	4.12073e-40
																																									-14.1	4.73684	2.21592e-44	-14.35	4.34483	6.57201e-39	-14.25	4.5	1.87607e-40
																																									-14.1	4.7579	9.66105e-45	-14.35	4.36552	3.03689e-39	-14.25	4.52083	8.51218e-41
																																									-14.1	4.77895	4.19798e-45	-14.35	4.38621	1.39912e-39	-14.25	4.54167	3.84899e-41
																																									-14.1	4.8	1.81803e-45	-14.35	4.4069	6.42632e-40	-14.25	4.5625	1.73448e-41
																																									-14.1	4.82105	7.84709e-46	-14.35	4.42759	2.94269e-40	-14.25	4.58333	7.78938e-42
																																									-14.1	4.84211	3.37568e-46	-14.35	4.44828	1.34335e-40	-14.25	4.60417	3.48619e-42
																																									-14.1	4.86316	1.44731e-46	-14.35	4.46897	6.1134e-41	-14.25	4.625	1.55493e-42
																																									-14.1	4.88421	6.18451e-47	-14.35	4.48966	2.77344e-41	-14.25	4.64583	6.91169e-43
																																									-14.1	4.90526	2.63389e-47	-14.35	4.51035	1.25425e-41	-14.25	4.66667	3.06174e-43
																																									-14.1	4.92632	1.11798e-47	-14.35	4.53103	5.65423e-42	-14.25	4.6875	1.35165e-43
																																									-14.1	4.94737	4.72956e-48	-14.35	4.55172	2.54082e-42	-14.25	4.70833	5.94661e-44
																																									-14.1	4.96842	1.99413e-48	-14.35	4.57241	1.13809e-42	-14.25	4.72917	2.60727e-44
																																									-14.1	4.98947	8.37979e-49	-14.35	4.5931	5.08127e-43	-14.25	4.75	1.13923e-44
																																									-14.1	5.01053	3.50962e-49	-14.35	4.61379	2.26128e-43	-14.25	4.77083	4.96072e-45
																																									-14.1	5.03158	1.46499e-49	-14.35	4.63448	1.00303e-43	-14.25	4.79167	2.15272e-45
																																									-14.1	5.05263	6.09479e-50	-14.35	4.65517	4.43451e-44	-14.25	4.8125	9.30975e-46
																																									-14.1	5.07368	2.52715e-50	-14.35	4.67586	1.95406e-44	-14.25	4.83333	4.01232e-46
																																									-14.1	5.09474	1.04436e-50	-14.35	4.69655	8.58199e-45	-14.25	4.85417	1.7233e-46
																																									-14.1	5.11579	4.30149e-51	-14.35	4.71724	3.75654e-45	-14.25	4.875	7.37621e-47
																																									-14.1	5.13684	1.76578e-51	-14.35	4.73793	1.63882e-45	-14.25	4.89583	3.14638e-47
																																									-14.1	5.1579	7.22442e-52	-14.35	4.75862	7.12544e-46	-14.25	4.91667	1.3375e-47
																																									-14.1	5.17895	2.9459e-52	-14.35	4.77931	3.08763e-46	-14.25	4.9375	5.6661e-48
																																									-14.1	5.2	1.19724e-52	-14.35	4.8	1.33342e-46	-14.25	4.95833	2.3921e-48
																																									-14.1	5.22105	4.84948e-53	-14.35	4.82069	5.73895e-47	-14.25	4.97917	1.00642e-48
																																									-14.1	5.24211	1.95775e-53	-14.35	4.84138	2.46159e-47	-14.25	5	4.21969e-49
																																									-14.1	5.26316	7.87715e-54	-14.35	4.86207	1.05224e-47	-14.25	5.02083	1.76314e-49
																																									-14.1	5.28421	3.15886e-54	-14.35	4.88276	4.48253e-48	-14.25	5.04167	7.34172e-50
																																									-14.1	5.30526	1.26252e-54	-14.35	4.90345	1.90301e-48	-14.25	5.0625	3.04657e-50
																																									-14.1	5.32632	5.02918e-55	-14.35	4.92414	8.05121e-49	-14.25	5.08333	1.25988e-50
																																									-14.1	5.34737	1.99666e-55	-14.35	4.94483	3.39456e-49	-14.25	5.10417	5.19214e-51
																																									-14.1	5.36842	7.90059e-56	-14.35	4.96552	1.42627e-49	-14.25	5.125	2.13239e-51
																																									-14.1	5.38947	3.11575e-56	-14.35	4.98621	5.97199e-50	-14.25	5.14583	8.7275e-52
																																									-14.1	5.41053	1.22466e-56	-14.35	5.0069	2.49189e-50	-14.25	5.16667	3.55971e-52
																																									-14.1	5.43158	4.79748e-57	-14.35	5.02759	1.03617e-50	-14.25	5.1875	1.4469e-52
																																									-14.1	5.45263	1.8731e-57	-14.35	5.04828	4.29358e-51	-14.25	5.20833	5.86092e-53
																																									-14.1	5.47368	7.28875e-58	-14.35	5.06897	1.77295e-51	-14.25	5.22917	2.36588e-53
																																									-14.1	5.49474	2.82679e-58	-14.35	5.08966	7.29561e-52	-14.25	5.25	9.51742e-54
																																									-14.1	5.51579	1.09264e-58	-14.35	5.11035	2.99164e-52	-14.25	5.27083	3.81545e-54
																																									-14.1	5.53684	4.2093e-59	-14.35	5.13103	1.22248e-52	-14.25	5.29167	1.52431e-54
																																									-14.1	5.5579	1.61617e-59	-14.35	5.15172	4.97798e-53	-14.25	5.3125	6.06875e-55
																																									-14.1	5.57895	6.18454e-60	-14.35	5.17241	2.01998e-53	-14.25	5.33333	2.40782e-55
																																									-14.1	5.6	2.35869e-60	-14.35	5.1931	8.16809e-54	-14.25	5.35417	9.52026e-56
																																									-14.1	5.62105	8.96561e-61	-14.35	5.21379	3.29134e-54	-14.25	5.375	3.75122e-56
																																									-14.1	5.64211	3.39649e-61	-14.35	5.23448	1.32161e-54	-14.25	5.39583	1.47297e-56
																																									-14.1	5.66316	1.2824e-61	-14.35	5.25517	5.28823e-55	-14.25	5.41667	5.76386e-57
																																									-14.1	5.68421	4.82565e-62	-14.35	5.27586	2.1086e-55	-14.25	5.4375	2.24767e-57
																																									-14.1	5.70526	1.80979e-62	-14.35	5.29655	8.3783e-56	-14.25	5.45833	8.73469e-58
																																									-14.1	5.72632	6.76461e-63	-14.35	5.31724	3.31736e-56	-14.25	5.47917	3.38268e-58
																																									-14.1	5.74737	2.51997e-63	-14.35	5.33793	1.30889e-56	-14.25	5.5	1.30548e-58
																																									-14.1	5.76842	9.35589e-64	-14.35	5.35862	5.14625e-57	-14.25	5.52083	5.02088e-59
																																									-14.1	5.78947	3.46188e-64	-14.35	5.37931	2.01629e-57	-14.25	5.54167	1.92435e-59
																																									-14.1	5.81053	1.27666e-64	-14.35	5.4	7.87208e-58	-14.25	5.5625	7.34998e-60
																																									-14.1	5.83158	4.69218e-65	-14.35	5.42069	3.06267e-58	-14.25	5.58333	2.79759e-60
																																									-14.1	5.85263	1.71873e-65	-14.35	5.44138	1.18737e-58	-14.25	5.60417	1.06116e-60
																																									-14.1	5.87368	6.27445e-66	-14.35	5.46207	4.58718e-59	-14.25	5.625	4.01116e-61
																																									-14.1	5.89474	2.28284e-66	-14.35	5.48276	1.76595e-59	-14.25	5.64583	1.51097e-61
																																									-14.1	5.91579	8.27766e-67	-14.35	5.50345	6.77466e-60	-14.25	5.66667	5.67205e-62
																																									-14.1	5.93684	2.99137e-67	-14.35	5.52414	2.58982e-60	-14.25	5.6875	2.12187e-62
																																									-14.1	5.9579	1.07737e-67	-14.35	5.54483	9.86568e-61	-14.25	5.70833	7.9103e-63
																																									-14.1	5.97895	3.86709e-68	-14.35	5.56552	3.74506e-61	-14.25	5.72917	2.93875e-63
																																									-14.1	6	1.38336e-68	-14.35	5.58621	1.41666e-61	-14.25	5.75	1.08799e-63
																																									-14.05	0	0.00442	-14.35	5.6069	5.34005e-62	-14.25	5.77083	4.01408e-64
																																									-14.05	0.02105	0.00916	-14.35	5.62759	2.00586e-62	-14.25	5.79167	1.47585e-64
																																									-14.05	0.04211	0.01327	-14.35	5.64828	7.50812e-63	-14.25	5.8125	5.40742e-65
																																									-14.05	0.06316	0.01649	-14.35	5.66897	2.80051e-63	-14.25	5.83333	1.9744e-65
																																									-14.05	0.08421	0.01876	-14.35	5.68966	1.04092e-63	-14.25	5.85417	7.18411e-66
																																									-14.05	0.10526	0.01981	-14.35	5.71035	3.85546e-64	-14.25	5.875	2.60499e-66
																																									-14.05	0.12632	0.0195	-14.35	5.73103	1.42301e-64	-14.25	5.89583	9.4131e-67
																																									-14.05	0.14737	0.018	-14.35	5.75172	5.23382e-65	-14.25	5.91667	3.38964e-67
																																									-14.05	0.16842	0.01581	-14.35	5.77241	1.91825e-65	-14.25	5.9375	1.21638e-67
																																									-14.05	0.18947	0.01372	-14.35	5.7931	7.00596e-66	-14.25	5.95833	4.34988e-68
																																									-14.05	0.21053	0.01251	-14.35	5.81379	2.54981e-66	-14.25	5.97917	1.55017e-68
																																									-14.05	0.23158	0.01237	-14.35	5.83448	9.2475e-67	-14.25	6	5.50523e-69
																																									-14.05	0.25263	0.01268	-14.35	5.85517	3.3421e-67	-14.2	0	0.02801
																																									-14.05	0.27368	0.01263	-14.35	5.87586	1.20363e-67	-14.2	0.02083	0.05702
																																									-14.05	0.29474	0.01176	-14.35	5.89655	4.31959e-68	-14.2	0.04167	0.07986
																																									-14.05	0.31579	0.00997	-14.35	5.91724	1.5448e-68	-14.2	0.0625	0.09582
																																									-14.05	0.33684	0.00744	-14.35	5.93793	5.50528e-69	-14.2	0.08333	0.10669
																																									-14.05	0.3579	0.00453	-14.35	5.95862	1.95509e-69	-14.2	0.10417	0.11273
																																									-14.05	0.37895	0.00178	-14.35	5.97931	6.91883e-70	-14.2	0.125	0.11403
																																									-14.05	0.4	0.00175	-14.35	6	2.43994e-70	-14.2	0.14583	0.11099
																																									-14.05	0.42105	0.00369	-14.3	0	0.00861	-14.2	0.16667	0.1045
																																									-14.05	0.44211	0.00512	-14.3	0.02069	0.01764	-14.2	0.1875	0.09583
																																									-14.05	0.46316	0.00586	-14.3	0.04138	0.0253	-14.2	0.20833	0.08636
																																									-14.05	0.48421	0.00597	-14.3	0.06207	0.03108	-14.2	0.22917	0.07725
																																									-14.05	0.50526	0.00559	-14.3	0.08276	0.03496	-14.2	0.25	0.0691
																																									-14.05	0.52632	0.00495	-14.3	0.10345	0.03645	-14.2	0.27083	0.06185
																																									-14.05	0.54737	0.00428	-14.3	0.12414	0.03525	-14.2	0.29167	0.055
																																									-14.05	0.56842	0.00385	-14.3	0.14483	0.03148	-14.2	0.3125	0.048
																																									-14.05	0.58947	0.00384	-14.3	0.16552	0.02586	-14.2	0.33333	0.04058
																																									-14.05	0.61053	0.00418	-14.3	0.18621	0.0198	-14.2	0.35417	0.03283
																																									-14.05	0.63158	0.00467	-14.3	0.2069	0.01562	-14.2	0.375	0.02514
																																									-14.05	0.65263	0.00516	-14.3	0.22759	0.01542	-14.2	0.39583	0.01804
																																									-14.05	0.67368	0.00555	-14.3	0.24828	0.01794	-14.2	0.41667	0.01208
																																									-14.05	0.69474	0.00579	-14.3	0.26897	0.02035	-14.2	0.4375	0.00786
																																									-14.05	0.71579	0.00587	-14.3	0.28966	0.02118	-14.2	0.45833	0.00582
																																									-14.05	0.73684	0.0058	-14.3	0.31035	0.02009	-14.2	0.47917	0.00546
																																									-14.05	0.7579	0.00559	-14.3	0.33103	0.01739	-14.2	0.5	0.0055
																																									-14.05	0.77895	0.00529	-14.3	0.35172	0.0138	-14.2	0.52083	0.00524
																																									-14.05	0.8	0.0049	-14.3	0.37241	0.01041	-14.2	0.54167	0.00461
																																									-14.05	0.82105	0.00447	-14.3	0.3931	0.00854	-14.2	0.5625	0.00375
																																									-14.05	0.84211	0.00401	-14.3	0.41379	0.00868	-14.2	0.58333	0.00286
																																									-14.05	0.86316	0.00354	-14.3	0.43448	0.00962	-14.2	0.60417	0.0021
																																									-14.05	0.88421	0.0031	-14.3	0.45517	0.01012	-14.2	0.625	0.00159
																																									-14.05	0.90526	0.00268	-14.3	0.47586	0.00971	-14.2	0.64583	0.00135
																																									-14.05	0.92632	0.00229	-14.3	0.49655	0.00845	-14.2	0.66667	0.00129
																																									-14.05	0.94737	0.00194	-14.3	0.51724	0.00677	-14.2	0.6875	0.00126
																																									-14.05	0.96842	0.00163	-14.3	0.53793	0.00561	-14.2	0.70833	0.00122
																																									-14.05	0.98947	0.00136	-14.3	0.55862	0.00608	-14.2	0.72917	0.00114
																																									-14.05	1.01053	0.00112	-14.3	0.57931	0.00798	-14.2	0.75	0.00104
																																									-14.05	1.03158	0.000921616	-14.3	0.6	0.01032	-14.2	0.77083	0.000934723
																																									-14.05	1.05263	0.00075079	-14.3	0.62069	0.01251	-14.2	0.79167	0.000830659
																																									-14.05	1.07368	0.000607153	-14.3	0.64138	0.0143	-14.2	0.8125	0.000732788
																																									-14.05	1.09474	0.00048742	-14.3	0.66207	0.01557	-14.2	0.83333	0.000642315
																																									-14.05	1.11579	0.00038846	-14.3	0.68276	0.01632	-14.2	0.85417	0.000559157
																																									-14.05	1.13684	0.00030736	-14.3	0.70345	0.01657	-14.2	0.875	0.000483111
																																									-14.05	1.1579	0.000241456	-14.3	0.72414	0.0164	-14.2	0.89583	0.000414233
																																									-14.05	1.17895	0.000188354	-14.3	0.74483	0.01588	-14.2	0.91667	0.000352729
																																									-14.05	1.2	0.000145927	-14.3	0.76552	0.01509	-14.2	0.9375	0.000298715
																																									-14.05	1.22105	0.000112312	-14.3	0.78621	0.01409	-14.2	0.95833	0.000252051
																																									-14.05	1.24211	8.58991e-05	-14.3	0.8069	0.01297	-14.2	0.97917	0.000212287
																																									-14.05	1.26316	6.53119e-05	-14.3	0.82759	0.01178	-14.2	1	0.000178718
																																									-14.05	1.28421	4.93901e-05	-14.3	0.84828	0.01056	-14.2	1.02083	0.000150497
																																									-14.05	1.30526	3.71675e-05	-14.3	0.86897	0.00937	-14.2	1.04167	0.000126756
																																									-14.05	1.32632	2.78497e-05	-14.3	0.88966	0.00822	-14.2	1.0625	0.000106695
																																									-14.05	1.34737	2.07915e-05	-14.3	0.91035	0.00714	-14.2	1.08333	8.96432e-05
																																									-14.05	1.36842	1.54755e-05	-14.3	0.93103	0.00614	-14.2	1.10417	7.50716e-05
																																									-14.05	1.38947	1.14913e-05	-14.3	0.95172	0.00523	-14.2	1.125	6.25779e-05
																																									-14.05	1.41053	8.51766e-06	-14.3	0.97241	0.00441	-14.2	1.14583	5.1861e-05
																																									-14.05	1.43158	6.30536e-06	-14.3	0.9931	0.00369	-14.2	1.16667	4.26912e-05
																																									-14.05	1.45263	4.66345e-06	-14.3	1.01379	0.00306	-14.2	1.1875	3.48848e-05
																																									-14.05	1.47368	3.44682e-06	-14.3	1.03448	0.00251	-14.2	1.20833	2.82862e-05
																																									-14.05	1.49474	2.54615e-06	-14.3	1.05517	0.00204	-14.2	1.22917	2.27559e-05
																																									-14.05	1.51579	1.87968e-06	-14.3	1.07586	0.00165	-14.2	1.25	1.81649e-05
																																									-14.05	1.53684	1.38658e-06	-14.3	1.09655	0.00132	-14.2	1.27083	1.43917e-05
																																									-14.05	1.5579	1.02176e-06	-14.3	1.11724	0.00105	-14.2	1.29167	1.1322e-05
																																									-14.05	1.57895	7.51877e-07	-14.3	1.13793	0.000822649	-14.2	1.3125	8.8499e-06
																																									-14.05	1.6	5.52314e-07	-14.3	1.15862	0.000641607	-14.2	1.33333	6.87843e-06
																																									-14.05	1.62105	4.04859e-07	-14.3	1.17931	0.000496427	-14.2	1.35417	5.32063e-06
																																									-14.05	1.64211	2.96038e-07	-14.3	1.2	0.000381156	-14.2	1.375	4.09999e-06
																																									-14.05	1.66316	2.15863e-07	-14.3	1.22069	0.000290512	-14.2	1.39583	3.15056e-06
																																									-14.05	1.68421	1.56919e-07	-14.3	1.24138	0.000219896	-14.2	1.41667	2.41654e-06
																																									-14.05	1.70526	1.13693e-07	-14.3	1.26207	0.000165375	-14.2	1.4375	1.8517e-06
																																									-14.05	1.72632	8.20855e-08	-14.3	1.28276	0.00012364	-14.2	1.45833	1.41836e-06
																																									-14.05	1.74737	5.90485e-08	-14.3	1.30345	9.19494e-05	-14.2	1.47917	1.08644e-06
																																									-14.05	1.76842	4.23161e-08	-14.3	1.32414	6.8066e-05	-14.2	1.5	8.32244e-07
																																									-14.05	1.78947	3.02076e-08	-14.3	1.34483	5.019e-05	-14.2	1.52083	6.37431e-07
																																									-14.05	1.81053	2.14788e-08	-14.3	1.36552	3.68923e-05	-14.2	1.54167	4.87932e-07
																																									-14.05	1.83158	1.52113e-08	-14.3	1.38621	2.70531e-05	-14.2	1.5625	3.73052e-07
																																									-14.05	1.85263	1.07293e-08	-14.3	1.4069	1.98052e-05	-14.2	1.58333	2.84691e-07
																																									-14.05	1.87368	7.53726e-09	-14.3	1.42759	1.44846e-05	-14.2	1.60417	2.16711e-07
																																									-14.05	1.89474	5.27339e-09	-14.3	1.44828	1.05886e-05	-14.2	1.625	1.64444e-07
																																									-14.05	1.91579	3.6745e-09	-14.3	1.46897	7.74025e-06	-14.2	1.64583	1.24325e-07
																																									-14.05	1.93684	2.54999e-09	-14.3	1.48966	5.65917e-06	-14.2	1.66667	9.36067e-08
																																									-14.05	1.9579	1.76244e-09	-14.3	1.51035	4.13861e-06	-14.2	1.6875	7.01652e-08
																																									-14.05	1.97895	1.21319e-09	-14.3	1.53103	3.02698e-06	-14.2	1.70833	5.23477e-08
																																									-14.05	2	8.3174e-10	-14.3	1.55172	2.21362e-06	-14.2	1.72917	3.88656e-08
																																									-14.05	2.02105	5.6793e-10	-14.3	1.57241	1.61797e-06	-14.2	1.75	2.87135e-08
																																									-14.05	2.04211	3.86241e-10	-14.3	1.5931	1.18146e-06	-14.2	1.77083	2.11078e-08
																																									-14.05	2.06316	2.61627e-10	-14.3	1.61379	8.61479e-07	-14.2	1.79167	1.54398e-08
																																									-14.05	2.08421	1.76512e-10	-14.3	1.63448	6.26966e-07	-14.2	1.8125	1.12381e-08
																																									-14.05	2.10526	1.18616e-10	-14.3	1.65517	4.55224e-07	-14.2	1.83333	8.13997e-09
																																									-14.05	2.12632	7.93951e-11	-14.3	1.67586	3.29621e-07	-14.2	1.85417	5.86762e-09
																																									-14.05	2.14737	5.29339e-11	-14.3	1.69655	2.37938e-07	-14.2	1.875	4.20962e-09
																																									-14.05	2.16842	3.51537e-11	-14.3	1.71724	1.71178e-07	-14.2	1.89583	3.00608e-09
																																									-14.05	2.18947	2.32548e-11	-14.3	1.73793	1.22704e-07	-14.2	1.91667	2.13682e-09
																																									-14.05	2.21053	1.53238e-11	-14.3	1.75862	8.76233e-08	-14.2	1.9375	1.51209e-09
																																									-14.05	2.23158	1.00587e-11	-14.3	1.77931	6.23254e-08	-14.2	1.95833	1.06527e-09
																																									-14.05	2.25263	6.5772e-12	-14.3	1.8	4.41518e-08	-14.2	1.97917	7.47214e-10
																																									-14.05	2.27368	4.28427e-12	-14.3	1.82069	3.11485e-08	-14.2	2	5.21861e-10
																																									-14.05	2.29474	2.78008e-12	-14.3	1.84138	2.18831e-08	-14.2	2.02083	3.62921e-10
																																									-14.05	2.31579	1.79716e-12	-14.3	1.86207	1.53091e-08	-14.2	2.04167	2.51326e-10
																																									-14.05	2.33684	1.15738e-12	-14.3	1.88276	1.06649e-08	-14.2	2.0625	1.73319e-10
																																									-14.05	2.3579	7.42564e-13	-14.3	1.90345	7.39814e-09	-14.2	2.08333	1.1903e-10
																																									-14.05	2.37895	4.74642e-13	-14.3	1.92414	5.11043e-09	-14.2	2.10417	8.14098e-11
																																									-14.05	2.4	3.0226e-13	-14.3	1.94483	3.51533e-09	-14.2	2.125	5.54525e-11
																																									-14.05	2.42105	1.91773e-13	-14.3	1.96552	2.408e-09	-14.2	2.14583	3.76183e-11
																																									-14.05	2.44211	1.21225e-13	-14.3	1.98621	1.64264e-09	-14.2	2.16667	2.54167e-11
																																									-14.05	2.46316	7.6349e-14	-14.3	2.0069	1.11591e-09	-14.2	2.1875	1.71037e-11
																																									-14.05	2.48421	4.79104e-14	-14.3	2.02759	7.54979e-10	-14.2	2.20833	1.14635e-11
																																									-14.05	2.50526	2.99556e-14	-14.3	2.04828	5.08706e-10	-14.2	2.22917	7.65265e-12
																																									-14.05	2.52632	1.86619e-14	-14.3	2.06897	3.4138e-10	-14.2	2.25	5.08834e-12
																																									-14.05	2.54737	1.15843e-14	-14.3	2.08966	2.28171e-10	-14.2	2.27083	3.36992e-12
																																									-14.05	2.56842	7.16518e-15	-14.3	2.11035	1.51894e-10	-14.2	2.29167	2.22304e-12
																																									-14.05	2.58947	4.41608e-15	-14.3	2.13103	1.00715e-10	-14.2	2.3125	1.46072e-12
																																									-14.05	2.61053	2.71209e-15	-14.3	2.15172	6.6516e-11	-14.2	2.33333	9.56066e-13
																																									-14.05	2.63158	1.65972e-15	-14.3	2.17241	4.37569e-11	-14.2	2.35417	6.23324e-13
																																									-14.05	2.65263	1.01214e-15	-14.3	2.1931	2.86724e-11	-14.2	2.375	4.04813e-13
																																									-14.05	2.67368	6.15062e-16	-14.3	2.21379	1.87147e-11	-14.2	2.39583	2.61889e-13
																																									-14.05	2.69474	3.72463e-16	-14.3	2.23448	1.21678e-11	-14.2	2.41667	1.68775e-13
																																									-14.05	2.71579	2.24769e-16	-14.3	2.25517	7.88059e-12	-14.2	2.4375	1.08352e-13
																																									-14.05	2.73684	1.35172e-16	-14.3	2.27586	5.08425e-12	-14.2	2.45833	6.9297e-14
																																									-14.05	2.7579	8.10096e-17	-14.3	2.29655	3.26755e-12	-14.2	2.47917	4.41514e-14
																																									-14.05	2.77895	4.8383e-17	-14.3	2.31724	2.09194e-12	-14.2	2.5	2.80244e-14
																																									-14.05	2.8	2.87979e-17	-14.3	2.33793	1.33417e-12	-14.2	2.52083	1.77215e-14
																																									-14.05	2.82105	1.70823e-17	-14.3	2.35862	8.47652e-13	-14.2	2.54167	1.11646e-14
																																									-14.05	2.84211	1.00984e-17	-14.3	2.37931	5.36498e-13	-14.2	2.5625	7.00769e-15
																																									-14.05	2.86316	5.94954e-18	-14.3	2.4	3.38274e-13	-14.2	2.58333	4.3823e-15
																																									-14.05	2.88421	3.49338e-18	-14.3	2.42069	2.12482e-13	-14.2	2.60417	2.73044e-15
																																									-14.05	2.90526	2.0443e-18	-14.3	2.44138	1.32964e-13	-14.2	2.625	1.69503e-15
																																									-14.05	2.92632	1.19229e-18	-14.3	2.46207	8.28909e-14	-14.2	2.64583	1.04843e-15
																																									-14.05	2.94737	6.93045e-19	-14.3	2.48276	5.14808e-14	-14.2	2.66667	6.46146e-16
																																									-14.05	2.96842	4.01503e-19	-14.3	2.50345	3.18533e-14	-14.2	2.6875	3.96786e-16
																																									-14.05	2.98947	2.31828e-19	-14.3	2.52414	1.96352e-14	-14.2	2.70833	2.42786e-16
																																									-14.05	3.01053	1.33413e-19	-14.3	2.54483	1.20585e-14	-14.2	2.72917	1.48027e-16
																																									-14.05	3.03158	7.65227e-20	-14.3	2.56552	7.37794e-15	-14.2	2.75	8.99315e-17
																																									-14.05	3.05263	4.37464e-20	-14.3	2.58621	4.49739e-15	-14.2	2.77083	5.44434e-17
																																									-14.05	3.07368	2.49263e-20	-14.3	2.6069	2.73134e-15	-14.2	2.79167	3.28433e-17
																																									-14.05	3.09474	1.4156e-20	-14.3	2.62759	1.65267e-15	-14.2	2.8125	1.97434e-17
																																									-14.05	3.11579	8.01301e-21	-14.3	2.64828	9.96305e-16	-14.2	2.83333	1.1827e-17
																																									-14.05	3.13684	4.52088e-21	-14.3	2.66897	5.98414e-16	-14.2	2.85417	7.06017e-18
																																									-14.05	3.1579	2.54229e-21	-14.3	2.68966	3.5811e-16	-14.2	2.875	4.19994e-18
																																									-14.05	3.17895	1.42497e-21	-14.3	2.71035	2.13522e-16	-14.2	2.89583	2.48981e-18
																																									-14.05	3.2	7.961e-22	-14.3	2.73103	1.26848e-16	-14.2	2.91667	1.47091e-18
																																									-14.05	3.22105	4.43314e-22	-14.3	2.75172	7.50835e-17	-14.2	2.9375	8.65986e-19
																																									-14.05	3.24211	2.4606e-22	-14.3	2.77241	4.42821e-17	-14.2	2.95833	5.08092e-19
																																									-14.05	3.26316	1.36131e-22	-14.3	2.7931	2.6022e-17	-14.2	2.97917	2.97088e-19
																																									-14.05	3.28421	7.50688e-23	-14.3	2.81379	1.52365e-17	-14.2	3	1.73118e-19
																																									-14.05	3.30526	4.12623e-23	-14.3	2.83448	8.8893e-18	-14.2	3.02083	1.00535e-19
																																									-14.05	3.32632	2.26068e-23	-14.3	2.85517	5.16763e-18	-14.2	3.04167	5.81853e-20
																																									-14.05	3.34737	1.23457e-23	-14.3	2.87586	2.99338e-18	-14.2	3.0625	3.3561e-20
																																									-14.05	3.36842	6.7203e-24	-14.3	2.89655	1.72776e-18	-14.2	3.08333	1.92922e-20
																																									-14.05	3.38947	3.64633e-24	-14.3	2.91724	9.9371e-19	-14.2	3.10417	1.10525e-20
																																									-14.05	3.41053	1.97206e-24	-14.3	2.93793	5.69504e-19	-14.2	3.125	6.31061e-21
																																									-14.05	3.43158	1.06311e-24	-14.3	2.95862	3.25236e-19	-14.2	3.14583	3.59102e-21
																																									-14.05	3.45263	5.71264e-25	-14.3	2.97931	1.85085e-19	-14.2	3.16667	2.03657e-21
																																									-14.05	3.47368	3.05979e-25	-14.3	3	1.04958e-19	-14.2	3.1875	1.15113e-21
																																									-14.05	3.49474	1.6336e-25	-14.3	3.02069	5.93121e-20	-14.2	3.20833	6.48464e-22
																																									-14.05	3.51579	8.69355e-26	-14.3	3.04138	3.34006e-20	-14.2	3.22917	3.64077e-22
																																									-14.05	3.53684	4.61156e-26	-14.3	3.06207	1.87437e-20	-14.2	3.25	2.03725e-22
																																									-14.05	3.5579	2.43836e-26	-14.3	3.08276	1.04822e-20	-14.2	3.27083	1.13617e-22
																																									-14.05	3.57895	1.28512e-26	-14.3	3.10345	5.84179e-21	-14.2	3.29167	6.31521e-23
																																									-14.05	3.6	6.75134e-27	-14.3	3.12414	3.24449e-21	-14.2	3.3125	3.4985e-23
																																									-14.05	3.62105	3.53536e-27	-14.3	3.14483	1.7958e-21	-14.2	3.33333	1.93164e-23
																																									-14.05	3.64211	1.84533e-27	-14.3	3.16552	9.90574e-22	-14.2	3.35417	1.06298e-23
																																									-14.05	3.66316	9.60091e-28	-14.3	3.18621	5.44549e-22	-14.2	3.375	5.83005e-24
																																									-14.05	3.68421	4.97905e-28	-14.3	3.2069	2.98343e-22	-14.2	3.39583	3.18694e-24
																																									-14.05	3.70526	2.57381e-28	-14.3	3.22759	1.62903e-22	-14.2	3.41667	1.73632e-24
																																									-14.05	3.72632	1.32617e-28	-14.3	3.24828	8.86503e-23	-14.2	3.4375	9.42843e-25
																																									-14.05	3.74737	6.8111e-29	-14.3	3.26897	4.80816e-23	-14.2	3.45833	5.10275e-25
																																									-14.05	3.76842	3.4868e-29	-14.3	3.28966	2.59914e-23	-14.2	3.47917	2.75249e-25
																																									-14.05	3.78947	1.77922e-29	-14.3	3.31035	1.40036e-23	-14.2	3.5	1.4798e-25
																																									-14.05	3.81053	9.04945e-30	-14.3	3.33103	7.52e-24	-14.2	3.52083	7.92929e-26
																																									-14.05	3.83158	4.5878e-30	-14.3	3.35172	4.02502e-24	-14.2	3.54167	4.2347e-26
																																									-14.05	3.85263	2.31833e-30	-14.3	3.37241	2.14733e-24	-14.2	3.5625	2.25407e-26
																																									-14.05	3.87368	1.1677e-30	-14.3	3.3931	1.14188e-24	-14.2	3.58333	1.19583e-26
																																									-14.05	3.89474	5.86241e-31	-14.3	3.41379	6.05249e-25	-14.2	3.60417	6.32305e-27
																																									-14.05	3.91579	2.93362e-31	-14.3	3.43448	3.19781e-25	-14.2	3.625	3.33227e-27
																																									-14.05	3.93684	1.46324e-31	-14.3	3.45517	1.68416e-25	-14.2	3.64583	1.75029e-27
																																									-14.05	3.9579	7.27461e-32	-14.3	3.47586	8.84172e-26	-14.2	3.66667	9.16293e-28
																																									-14.05	3.97895	3.60482e-32	-14.3	3.49655	4.6272e-26	-14.2	3.6875	4.78096e-28
																																									-14.05	4	1.78048e-32	-14.3	3.51724	2.414e-26	-14.2	3.70833	2.48628e-28
																																									-14.05	4.02105	8.76537e-33	-14.3	3.53793	1.25547e-26	-14.2	3.72917	1.28866e-28
																																									-14.05	4.04211	4.3011e-33	-14.3	3.55862	6.50923e-27	-14.2	3.75	6.65706e-29
																																									-14.05	4.06316	2.1036e-33	-14.3	3.57931	3.3645e-27	-14.2	3.77083	3.42752e-29
																																									-14.05	4.08421	1.02547e-33	-14.3	3.6	1.73376e-27	-14.2	3.79167	1.75885e-29
																																									-14.05	4.10526	4.98259e-34	-14.3	3.62069	8.90722e-28	-14.2	3.8125	8.99561e-30
																																									-14.05	4.12632	2.41301e-34	-14.3	3.64138	4.56239e-28	-14.2	3.83333	4.58547e-30
																																									-14.05	4.14737	1.16475e-34	-14.3	3.66207	2.32997e-28	-14.2	3.85417	2.32964e-30
																																									-14.05	4.16842	5.60375e-35	-14.3	3.68276	1.18638e-28	-14.2	3.875	1.17962e-30
																																									-14.05	4.18947	2.68715e-35	-14.3	3.70345	6.02317e-29	-14.2	3.89583	5.95314e-31
																																									-14.05	4.21053	1.28432e-35	-14.3	3.72414	3.04904e-29	-14.2	3.91667	2.99432e-31
																																									-14.05	4.23158	6.11813e-36	-14.3	3.74483	1.53904e-29	-14.2	3.9375	1.50106e-31
																																									-14.05	4.25263	2.9049e-36	-14.3	3.76552	7.74625e-30	-14.2	3.95833	7.49974e-32
																																									-14.05	4.27368	1.3747e-36	-14.3	3.78621	3.88778e-30	-14.2	3.97917	3.73457e-32
																																									-14.05	4.29474	6.48406e-37	-14.3	3.8069	1.94575e-30	-14.2	4	1.85344e-32
																																									-14.05	4.31579	3.04825e-37	-14.3	3.82759	9.71082e-31	-14.2	4.02083	9.16777e-33
																																									-14.05	4.33684	1.42828e-37	-14.3	3.84828	4.83302e-31	-14.2	4.04167	4.51952e-33
																																									-14.05	4.3579	6.67022e-38	-14.3	3.86897	2.39873e-31	-14.2	4.0625	2.22056e-33
																																									-14.05	4.37895	3.10475e-38	-14.3	3.88966	1.18728e-31	-14.2	4.08333	1.08737e-33
																																									-14.05	4.4	1.44036e-38	-14.3	3.91035	5.86052e-32	-14.2	4.10417	5.30679e-34
																																									-14.05	4.42105	6.66005e-39	-14.3	3.93103	2.88496e-32	-14.2	4.125	2.58123e-34
																																									-14.05	4.44211	3.06931e-39	-14.3	3.95172	1.41633e-32	-14.2	4.14583	1.2513e-34
																																									-14.05	4.46316	1.40982e-39	-14.3	3.97241	6.93457e-33	-14.2	4.16667	6.04557e-35
																																									-14.05	4.48421	6.45419e-40	-14.3	3.9931	3.38613e-33	-14.2	4.1875	2.91105e-35
																																									-14.05	4.50526	2.94495e-40	-14.3	4.01379	1.64899e-33	-14.2	4.20833	1.39701e-35
																																									-14.05	4.52632	1.33928e-40	-14.3	4.03448	8.00875e-34	-14.2	4.22917	6.68169e-36
																																									-14.05	4.54737	6.07047e-41	-14.3	4.05517	3.8792e-34	-14.2	4.25	3.185e-36
																																									-14.05	4.56842	2.74239e-41	-14.3	4.07586	1.87392e-34	-14.2	4.27083	1.5131e-36
																																									-14.05	4.58947	1.23478e-41	-14.3	4.09655	9.02784e-35	-14.2	4.29167	7.16405e-37
																																									-14.05	4.61053	5.54127e-42	-14.3	4.11724	4.33751e-35	-14.2	4.3125	3.38052e-37
																																									-14.05	4.63158	2.47847e-42	-14.3	4.13793	2.07834e-35	-14.2	4.33333	1.5898e-37
																																									-14.05	4.65263	1.10488e-42	-14.3	4.15862	9.93125e-36	-14.2	4.35417	7.4513e-38
																																									-14.05	4.67368	4.90907e-43	-14.3	4.17931	4.73257e-36	-14.2	4.375	3.48059e-38
																																									-14.05	4.69474	2.17391e-43	-14.3	4.2	2.249e-36	-14.2	4.39583	1.62034e-38
																																									-14.05	4.71579	9.59484e-44	-14.3	4.22069	1.06579e-36	-14.2	4.41667	7.51773e-39
																																									-14.05	4.73684	4.22076e-44	-14.3	4.24138	5.03658e-37	-14.2	4.4375	3.47614e-39
																																									-14.05	4.7579	1.85054e-44	-14.3	4.26207	2.3734e-37	-14.2	4.45833	1.60191e-39
																																									-14.05	4.77895	8.08655e-45	-14.3	4.28276	1.11524e-37	-14.2	4.47917	7.35706e-40
																																									-14.05	4.8	3.52196e-45	-14.3	4.30345	5.22541e-38	-14.2	4.5	3.36743e-40
																																									-14.05	4.82105	1.52884e-45	-14.3	4.32414	2.44125e-38	-14.2	4.52083	1.5361e-40
																																									-14.05	4.84211	6.61446e-46	-14.3	4.34483	1.13719e-38	-14.2	4.54167	6.98339e-41
																																									-14.05	4.86316	2.85223e-46	-14.3	4.36552	5.28171e-39	-14.2	4.5625	3.16401e-41
																																									-14.05	4.88421	1.22583e-46	-14.3	4.38621	2.44582e-39	-14.2	4.58333	1.42868e-41
																																									-14.05	4.90526	5.25092e-47	-14.3	4.4069	1.1292e-39	-14.2	4.60417	6.42918e-42
																																									-14.05	4.92632	2.2418e-47	-14.3	4.42759	5.19764e-40	-14.2	4.625	2.88336e-42
																																									-14.05	4.94737	9.53927e-48	-14.3	4.44828	2.38515e-40	-14.2	4.64583	1.28874e-42
																																									-14.05	4.96842	4.04568e-48	-14.3	4.46897	1.09117e-40	-14.2	4.66667	5.74058e-43
																																									-14.05	4.98947	1.71012e-48	-14.3	4.48966	4.97645e-41	-14.2	4.6875	2.5484e-43
																																									-14.05	5.01053	7.20474e-49	-14.3	4.51035	2.26253e-41	-14.2	4.70833	1.12746e-43
																																									-14.05	5.03158	3.02531e-49	-14.3	4.53103	1.02542e-41	-14.2	4.72917	4.9711e-44
																																									-14.05	5.05263	1.26613e-49	-14.3	4.55172	4.6327e-42	-14.2	4.75	2.18437e-44
																																									-14.05	5.07368	5.28139e-50	-14.3	4.57241	2.08633e-42	-14.2	4.77083	9.56575e-45
																																									-14.05	5.09474	2.19572e-50	-14.3	4.5931	9.36568e-43	-14.2	4.79167	4.17476e-45
																																									-14.05	5.11579	9.09836e-51	-14.3	4.61379	4.19077e-43	-14.2	4.8125	1.81578e-45
																																									-14.05	5.13684	3.75759e-51	-14.3	4.63448	1.86912e-43	-14.2	4.83333	7.87067e-46
																																									-14.05	5.1579	1.54673e-51	-14.3	4.65517	8.30932e-44	-14.2	4.85417	3.4e-46
																																									-14.05	5.17895	6.34572e-52	-14.3	4.67586	3.68187e-44	-14.2	4.875	1.46374e-46
																																									-14.05	5.2	2.59481e-52	-14.3	4.69655	1.62607e-44	-14.2	4.89583	6.28008e-47
																																									-14.05	5.22105	1.05753e-52	-14.3	4.71724	7.1577e-45	-14.2	4.91667	2.68524e-47
																																									-14.05	5.24211	4.29572e-53	-14.3	4.73793	3.14024e-45	-14.2	4.9375	1.14424e-47
																																									-14.05	5.26316	1.73917e-53	-14.3	4.75862	1.3731e-45	-14.2	4.95833	4.85923e-48
																																									-14.05	5.28421	7.01787e-54	-14.3	4.77931	5.98392e-46	-14.2	4.97917	2.05652e-48
																																									-14.05	5.30526	2.82247e-54	-14.3	4.8	2.59902e-46	-14.2	5	8.67387e-49
																																									-14.05	5.32632	1.13139e-54	-14.3	4.82069	1.12504e-46	-14.2	5.02083	3.64593e-49
																																									-14.05	5.34737	4.52019e-55	-14.3	4.84138	4.85351e-47	-14.2	5.04167	1.52727e-49
																																									-14.05	5.36842	1.79995e-55	-14.3	4.86207	2.08675e-47	-14.2	5.0625	6.37588e-50
																																									-14.05	5.38947	7.14366e-56	-14.3	4.88276	8.94145e-48	-14.2	5.08333	2.65263e-50
																																									-14.05	5.41053	2.8258e-56	-14.3	4.90345	3.81825e-48	-14.2	5.10417	1.09983e-50
																																									-14.05	5.43158	1.11409e-56	-14.3	4.92414	1.62493e-48	-14.2	5.125	4.54452e-51
																																									-14.05	5.45263	4.37781e-57	-14.3	4.94483	6.89158e-49	-14.2	5.14583	1.87138e-51
																																									-14.05	5.47368	1.71456e-57	-14.3	4.96552	2.91281e-49	-14.2	5.16667	7.6798e-52
																																									-14.05	5.49474	6.69274e-58	-14.3	4.98621	1.22691e-49	-14.2	5.1875	3.14086e-52
																																									-14.05	5.51579	2.60384e-58	-14.3	5.0069	5.15011e-50	-14.2	5.20833	1.28015e-52
																																									-14.05	5.53684	1.00967e-58	-14.3	5.02759	2.15438e-50	-14.2	5.22917	5.19974e-53
																																									-14.05	5.5579	3.90212e-59	-14.3	5.04828	8.9811e-51	-14.2	5.25	2.10482e-53
																																									-14.05	5.57895	1.50307e-59	-14.3	5.06897	3.73109e-51	-14.2	5.27083	8.49098e-54
																																									-14.05	5.6	5.77045e-60	-14.3	5.08966	1.54468e-51	-14.2	5.29167	3.41359e-54
																																									-14.05	5.62105	2.20798e-60	-14.3	5.11035	6.37286e-52	-14.2	5.3125	1.36765e-54
																																									-14.05	5.64211	8.42046e-61	-14.3	5.13103	2.62015e-52	-14.2	5.33333	5.46072e-55
																																									-14.05	5.66316	3.20058e-61	-14.3	5.15172	1.07352e-52	-14.2	5.35417	2.17287e-55
																																									-14.05	5.68421	1.21248e-61	-14.3	5.17241	4.38313e-53	-14.2	5.375	8.61643e-56
																																									-14.05	5.70526	4.57793e-62	-14.3	5.1931	1.7834e-53	-14.2	5.39583	3.4051e-56
																																									-14.05	5.72632	1.72273e-62	-14.3	5.21379	7.2311e-54	-14.2	5.41667	1.34104e-56
																																									-14.05	5.74737	6.4612e-63	-14.3	5.23448	2.92178e-54	-14.2	5.4375	5.26334e-57
																																									-14.05	5.76842	2.41523e-63	-14.3	5.25517	1.17647e-54	-14.2	5.45833	2.05869e-57
																																									-14.05	5.78947	8.99814e-64	-14.3	5.27586	4.72061e-55	-14.2	5.47917	8.02467e-58
																																									-14.05	5.81053	3.34114e-64	-14.3	5.29655	1.88757e-55	-14.2	5.5	3.11726e-58
																																									-14.05	5.83158	1.23647e-64	-14.3	5.31724	7.52135e-56	-14.2	5.52083	1.20677e-58
																																									-14.05	5.85263	4.56054e-65	-14.3	5.33793	2.98657e-56	-14.2	5.54167	4.65571e-59
																																									-14.05	5.87368	1.67647e-65	-14.3	5.35862	1.18178e-56	-14.2	5.5625	1.79e-59
																																									-14.05	5.89474	6.1421e-66	-14.3	5.37931	4.66e-57	-14.2	5.58333	6.85851e-60
																																									-14.05	5.91579	2.24276e-66	-14.3	5.4	1.83113e-57	-14.2	5.60417	2.61886e-60
																																									-14.05	5.93684	8.16187e-67	-14.3	5.42069	7.17031e-58	-14.2	5.625	9.96556e-61
																																									-14.05	5.9579	2.96031e-67	-14.3	5.44138	2.79796e-58	-14.2	5.64583	3.77918e-61
																																									-14.05	5.97895	1.0701e-67	-14.3	5.46207	1.088e-58	-14.2	5.66667	1.42824e-61
																																									-14.05	6	3.85526e-68	-14.3	5.48276	4.21602e-59	-14.2	5.6875	5.3791e-62
																																									-14	0	0.00442	-14.3	5.50345	1.62802e-59	-14.2	5.70833	2.01895e-62
																																									-14	0.02105	0.00916	-14.3	5.52414	6.26474e-60	-14.2	5.72917	7.55173e-63
																																									-14	0.04211	0.01327	-14.3	5.54483	2.40232e-60	-14.2	5.75	2.81497e-63
																																									-14	0.06316	0.01649	-14.3	5.56552	9.17999e-61	-14.2	5.77083	1.0457e-63
																																									-14	0.08421	0.01877	-14.3	5.58621	3.49574e-61	-14.2	5.79167	3.8712e-64
																																									-14	0.10526	0.01982	-14.3	5.6069	1.32654e-61	-14.2	5.8125	1.4282e-64
																																									-14	0.12632	0.01952	-14.3	5.62759	5.01636e-62	-14.2	5.83333	5.25096e-65
																																									-14	0.14737	0.01802	-14.3	5.64828	1.89035e-62	-14.2	5.85417	1.92395e-65
																																									-14	0.16842	0.01584	-14.3	5.66897	7.09872e-63	-14.2	5.875	7.02511e-66
																																									-14	0.18947	0.01375	-14.3	5.68966	2.65647e-63	-14.2	5.89583	2.55633e-66
																																									-14	0.21053	0.01254	-14.3	5.71035	9.90639e-64	-14.2	5.91667	9.27014e-67
																																									-14	0.23158	0.01241	-14.3	5.73103	3.68139e-64	-14.2	5.9375	3.35012e-67
																																									-14	0.25263	0.01272	-14.3	5.75172	1.36331e-64	-14.2	5.95833	1.20653e-67
																																									-14	0.27368	0.01268	-14.3	5.77241	5.03114e-65	-14.2	5.97917	4.33033e-68
																																									-14	0.29474	0.01181	-14.3	5.7931	1.85022e-65	-14.2	6	1.54884e-68
																																									-14	0.31579	0.01002	-14.3	5.81379	6.78061e-66	-14.15	0	0.02801
																																									-14	0.33684	0.00749	-14.3	5.83448	2.47629e-66	-14.15	0.02083	0.05702
																																									-14	0.3579	0.00456	-14.3	5.85517	9.01202e-67	-14.15	0.04167	0.07987
																																									-14	0.37895	0.00178	-14.3	5.87586	3.26837e-67	-14.15	0.0625	0.09584
																																									-14	0.4	0.00175	-14.3	5.89655	1.18121e-67	-14.15	0.08333	0.10674
																																									-14	0.42105	0.00371	-14.3	5.91724	4.25417e-68	-14.15	0.10417	0.1128
																																									-14	0.44211	0.00516	-14.3	5.93793	1.52683e-68	-14.15	0.125	0.11413
																																									-14	0.46316	0.00591	-14.3	5.95862	5.46079e-69	-14.15	0.14583	0.11112
																																									-14	0.48421	0.00603	-14.3	5.97931	1.9463e-69	-14.15	0.16667	0.10467
																																									-14	0.50526	0.00566	-14.3	6	6.91281e-70	-14.15	0.1875	0.09602
																																									-14	0.52632	0.00501	-14.25	0	0.00861	-14.15	0.20833	0.08658
																																									-14	0.54737	0.00434	-14.25	0.02069	0.01764	-14.15	0.22917	0.07749
																																									-14	0.56842	0.00392	-14.25	0.04138	0.0253	-14.15	0.25	0.06935
																																									-14	0.58947	0.0039	-14.25	0.06207	0.03108	-14.15	0.27083	0.06212
																																									-14	0.61053	0.00425	-14.25	0.08276	0.03497	-14.15	0.29167	0.05527
																																									-14	0.63158	0.00475	-14.25	0.10345	0.03647	-14.15	0.3125	0.04826
																																									-14	0.65263	0.00525	-14.25	0.12414	0.03528	-14.15	0.33333	0.04083
																																									-14	0.67368	0.00564	-14.25	0.14483	0.03151	-14.15	0.35417	0.03306
																																									-14	0.69474	0.00589	-14.25	0.16552	0.0259	-14.15	0.375	0.02534
																																									-14	0.71579	0.00598	-14.25	0.18621	0.01984	-14.15	0.39583	0.0182
																																									-14	0.73684	0.00591	-14.25	0.2069	0.01566	-14.15	0.41667	0.01222
																																									-14	0.7579	0.00571	-14.25	0.22759	0.01547	-14.15	0.4375	0.00797
																																									-14	0.77895	0.0054	-14.25	0.24828	0.018	-14.15	0.45833	0.0059
																																									-14	0.8	0.00501	-14.25	0.26897	0.02042	-14.15	0.47917	0.00553
																																									-14	0.82105	0.00457	-14.25	0.28966	0.02126	-14.15	0.5	0.00557
																																									-14	0.84211	0.0041	-14.25	0.31035	0.02018	-14.15	0.52083	0.00531
																																									-14	0.86316	0.00364	-14.25	0.33103	0.01747	-14.15	0.54167	0.00467
																																									-14	0.88421	0.00318	-14.25	0.35172	0.01387	-14.15	0.5625	0.0038
																																									-14	0.90526	0.00275	-14.25	0.37241	0.01046	-14.15	0.58333	0.0029
																																									-14	0.92632	0.00236	-14.25	0.3931	0.00857	-14.15	0.60417	0.00212
																																									-14	0.94737	0.002	-14.25	0.41379	0.00872	-14.15	0.625	0.0016
																																									-14	0.96842	0.00168	-14.25	0.43448	0.00968	-14.15	0.64583	0.00136
																																									-14	0.98947	0.0014	-14.25	0.45517	0.0102	-14.15	0.66667	0.0013
																																									-14	1.01053	0.00116	-14.25	0.47586	0.0098	-14.15	0.6875	0.00128
																																									-14	1.03158	0.000954542	-14.25	0.49655	0.00854	-14.15	0.70833	0.00123
																																									-14	1.05263	0.00077867	-14.25	0.51724	0.00687	-14.15	0.72917	0.00116
																																									-14	1.07368	0.000630574	-14.25	0.53793	0.00571	-14.15	0.75	0.00106
																																									-14	1.09474	0.000506939	-14.25	0.55862	0.00618	-14.15	0.77083	0.000951579
																																									-14	1.11579	0.000404599	-14.25	0.57931	0.0081	-14.15	0.79167	0.00084645
																																									-14	1.13684	0.000320598	-14.25	0.6	0.01047	-14.15	0.8125	0.000747457
																																									-14	1.1579	0.000252229	-14.25	0.62069	0.01269	-14.15	0.83333	0.000655855
																																									-14	1.17895	0.000197052	-14.25	0.64138	0.01451	-14.15	0.85417	0.000571558
																																									-14	1.2	0.000152895	-14.25	0.66207	0.01581	-14.15	0.875	0.000494365
																																									-14	1.22105	0.000117853	-14.25	0.68276	0.01658	-14.15	0.89583	0.000424341
																																									-14	1.24211	9.02737e-05	-14.25	0.70345	0.01686	-14.15	0.91667	0.000361718
																																									-14	1.26316	6.87418e-05	-14.25	0.72414	0.0167	-14.15	0.9375	0.000306644
																																									-14	1.28421	5.20622e-05	-14.25	0.74483	0.01619	-14.15	0.95833	0.000259006
																																									-14	1.30526	3.92372e-05	-14.25	0.76552	0.01539	-14.15	0.97917	0.000218369
																																									-14	1.32632	2.94445e-05	-14.25	0.78621	0.01439	-14.15	1	0.000184036
																																									-14	1.34737	2.20149e-05	-14.25	0.8069	0.01326	-14.15	1.02083	0.000155152
																																									-14	1.36842	1.64105e-05	-14.25	0.82759	0.01205	-14.15	1.04167	0.000130836
																																									-14	1.38947	1.22038e-05	-14.25	0.84828	0.01082	-14.15	1.0625	0.000110274
																																									-14	1.41053	9.05931e-06	-14.25	0.86897	0.00961	-14.15	1.08333	9.2781e-05
																																									-14	1.43158	6.71653e-06	-14.25	0.88966	0.00844	-14.15	1.10417	7.78143e-05
																																									-14	1.45263	4.97526e-06	-14.25	0.91035	0.00734	-14.15	1.125	6.49639e-05
																																									-14	1.47368	3.68313e-06	-14.25	0.93103	0.00632	-14.15	1.14583	5.39235e-05
																																									-14	1.49474	2.72517e-06	-14.25	0.95172	0.00539	-14.15	1.16667	4.44604e-05
																																									-14	1.51579	2.01525e-06	-14.25	0.97241	0.00455	-14.15	1.1875	3.63895e-05
																																									-14	1.53684	1.48918e-06	-14.25	0.9931	0.00381	-14.15	1.20833	2.95543e-05
																																									-14	1.5579	1.09935e-06	-14.25	1.01379	0.00316	-14.15	1.22917	2.38148e-05
																																									-14	1.57895	8.10488e-07	-14.25	1.03448	0.0026	-14.15	1.25	1.90409e-05
																																									-14	1.6	5.96514e-07	-14.25	1.05517	0.00212	-14.15	1.27083	1.51098e-05
																																									-14	1.62105	4.38124e-07	-14.25	1.07586	0.00171	-14.15	1.29167	1.19057e-05
																																									-14	1.64211	3.21011e-07	-14.25	1.09655	0.00137	-14.15	1.3125	9.32052e-06
																																									-14	1.66316	2.34557e-07	-14.25	1.11724	0.00109	-14.15	1.33333	7.2552e-06
																																									-14	1.68421	1.70868e-07	-14.25	1.13793	0.00085889	-14.15	1.35417	5.62041e-06
																																									-14	1.70526	1.24065e-07	-14.25	1.15862	0.000670879	-14.15	1.375	4.33733e-06
																																									-14	1.72632	8.97695e-08	-14.25	1.17931	0.00051986	-14.15	1.39583	3.33776e-06
																																									-14	1.74737	6.47187e-08	-14.25	1.2	0.000399752	-14.15	1.41667	2.56383e-06
																																									-14	1.76842	4.64834e-08	-14.25	1.22069	0.000305147	-14.15	1.4375	1.96743e-06
																																									-14	1.78947	3.32576e-08	-14.25	1.24138	0.000231323	-14.15	1.45833	1.50926e-06
																																									-14	1.81053	2.37017e-08	-14.25	1.26207	0.000174231	-14.15	1.47917	1.15786e-06
																																									-14	1.83158	1.68244e-08	-14.25	1.28276	0.000130456	-14.15	1.5	8.88396e-07
																																									-14	1.85263	1.18949e-08	-14.25	1.30345	9.71619e-05	-14.15	1.52083	6.81598e-07
																																									-14	1.87368	8.37583e-09	-14.25	1.32414	7.20302e-05	-14.15	1.54167	5.22675e-07
																																									-14	1.89474	5.87407e-09	-14.25	1.34483	5.31903e-05	-14.15	1.5625	4.00365e-07
																																									-14	1.91579	4.10292e-09	-14.25	1.36552	3.91542e-05	-14.15	1.58333	3.06132e-07
																																									-14	1.93684	2.85423e-09	-14.25	1.38621	2.8753e-05	-14.15	1.60417	2.33503e-07
																																									-14	1.9579	1.97757e-09	-14.25	1.4069	2.10798e-05	-14.15	1.625	1.77555e-07
																																									-14	1.97895	1.36465e-09	-14.25	1.42759	1.54391e-05	-14.15	1.64583	1.34522e-07
																																									-14	2	9.37919e-10	-14.25	1.44828	1.1303e-05	-14.15	1.66667	1.01504e-07
																																									-14	2.02105	6.42049e-10	-14.25	1.46897	8.27487e-06	-14.15	1.6875	7.62522e-08
																																									-14	2.04211	4.37761e-10	-14.25	1.48966	6.05941e-06	-14.15	1.70833	5.70155e-08
																																									-14	2.06316	2.97288e-10	-14.25	1.51035	4.43842e-06	-14.15	1.72917	4.24262e-08
																																									-14	2.08421	2.01092e-10	-14.25	1.53103	3.25167e-06	-14.15	1.75	3.1415e-08
																																									-14	2.10526	1.35488e-10	-14.25	1.55172	2.38205e-06	-14.15	1.77083	2.31464e-08
																																									-14	2.12632	9.09276e-11	-14.25	1.57241	1.74422e-06	-14.15	1.79167	1.69697e-08
																																									-14	2.14737	6.07843e-11	-14.25	1.5931	1.27603e-06	-14.15	1.8125	1.23802e-08
																																									-14	2.16842	4.04757e-11	-14.25	1.61379	9.32239e-07	-14.15	1.83333	8.98805e-09
																																									-14	2.18947	2.6848e-11	-14.25	1.63448	6.79815e-07	-14.15	1.85417	6.49409e-09
																																									-14	2.21053	1.77399e-11	-14.25	1.65517	4.94606e-07	-14.15	1.875	4.67003e-09
																																									-14	2.23158	1.16767e-11	-14.25	1.67586	3.58887e-07	-14.15	1.89583	3.34276e-09
																																									-14	2.25263	7.65644e-12	-14.25	1.69655	2.59617e-07	-14.15	1.91667	2.38181e-09
																																									-14	2.27368	5.00125e-12	-14.25	1.71724	1.87179e-07	-14.15	1.9375	1.68951e-09
																																									-14	2.29474	3.25449e-12	-14.25	1.73793	1.3447e-07	-14.15	1.95833	1.19315e-09
																																									-14	2.31579	2.10984e-12	-14.25	1.75862	9.62403e-08	-14.15	1.97917	8.38952e-10
																																									-14	2.33684	1.36265e-12	-14.25	1.77931	6.86095e-08	-14.15	2	5.87374e-10
																																									-14	2.3579	8.76791e-13	-14.25	1.8	4.87148e-08	-14.15	2.02083	4.09497e-10
																																									-14	2.37895	5.62073e-13	-14.25	1.82069	3.44471e-08	-14.15	2.04167	2.84291e-10
																																									-14	2.4	3.5899e-13	-14.25	1.84138	2.4257e-08	-14.15	2.0625	1.96548e-10
																																									-14	2.42105	2.2844e-13	-14.25	1.86207	1.70098e-08	-14.15	2.08333	1.35327e-10
																																									-14	2.44211	1.44834e-13	-14.25	1.88276	1.18778e-08	-14.15	2.10417	9.27948e-11
																																									-14	2.46316	9.14927e-14	-14.25	1.90345	8.2593e-09	-14.15	2.125	6.33718e-11
																																									-14	2.48421	5.75872e-14	-14.25	1.92414	5.71909e-09	-14.15	2.14583	4.31034e-11
																																									-14	2.50526	3.61158e-14	-14.25	1.94483	3.94361e-09	-14.15	2.16667	2.91998e-11
																																									-14	2.52632	2.25688e-14	-14.25	1.96552	2.70802e-09	-14.15	2.1875	1.97019e-11
																																									-14	2.54737	1.40529e-14	-14.25	1.98621	1.85187e-09	-14.15	2.20833	1.32405e-11
																																									-14	2.56842	8.71918e-15	-14.25	2.0069	1.2612e-09	-14.15	2.22917	8.86291e-12
																																									-14	2.58947	5.39073e-15	-14.25	2.02759	8.55429e-10	-14.15	2.25	5.90921e-12
																																									-14	2.61053	3.32113e-15	-14.25	2.04828	5.77856e-10	-14.15	2.27083	3.92438e-12
																																									-14	2.63158	2.03892e-15	-14.25	2.06897	3.8878e-10	-14.15	2.29167	2.59602e-12
																																									-14	2.65263	1.24737e-15	-14.25	2.08966	2.60524e-10	-14.15	2.3125	1.7106e-12
																																									-14	2.67368	7.6046e-16	-14.25	2.11035	1.73885e-10	-14.15	2.33333	1.12278e-12
																																									-14	2.69474	4.6201e-16	-14.25	2.13103	1.156e-10	-14.15	2.35417	7.3411e-13
																																									-14	2.71579	2.79722e-16	-14.25	2.15172	7.65491e-11	-14.15	2.375	4.78135e-13
																																									-14	2.73684	1.68774e-16	-14.25	2.17241	5.0492e-11	-14.15	2.39583	3.10221e-13
																																									-14	2.7579	1.01484e-16	-14.25	2.1931	3.3175e-11	-14.15	2.41667	2.00508e-13
																																									-14	2.77895	6.08139e-17	-14.25	2.21379	2.17126e-11	-14.15	2.4375	1.29104e-13
																																									-14	2.8	3.63188e-17	-14.25	2.23448	1.41558e-11	-14.15	2.45833	8.28136e-14
																																									-14	2.82105	2.16165e-17	-14.25	2.25517	9.19352e-12	-14.15	2.47917	5.29211e-14
																																									-14	2.84211	1.28224e-17	-14.25	2.27586	5.94788e-12	-14.15	2.5	3.36921e-14
																																									-14	2.86316	7.5804e-18	-14.25	2.29655	3.83336e-12	-14.15	2.52083	2.13702e-14
																																									-14	2.88421	4.46636e-18	-14.25	2.31724	2.46116e-12	-14.15	2.54167	1.35045e-14
																																									-14	2.90526	2.62277e-18	-14.25	2.33793	1.57415e-12	-14.15	2.5625	8.50247e-15
																																									-14	2.92632	1.53503e-18	-14.25	2.35862	1.00301e-12	-14.15	2.58333	5.33356e-15
																																									-14	2.94737	8.95416e-19	-14.25	2.37931	6.36676e-13	-14.15	2.60417	3.33353e-15
																																									-14	2.96842	5.20584e-19	-14.25	2.4	4.02617e-13	-14.15	2.625	2.07593e-15
																																									-14	2.98947	3.01659e-19	-14.25	2.42069	2.53647e-13	-14.15	2.64583	1.2881e-15
																																									-14	3.01053	1.74224e-19	-14.25	2.44138	1.59197e-13	-14.15	2.66667	7.96388e-16
																																									-14	3.03158	1.00292e-19	-14.25	2.46207	9.95436e-14	-14.15	2.6875	4.90619e-16
																																									-14	3.05263	5.75434e-20	-14.25	2.48276	6.20107e-14	-14.15	2.70833	3.01172e-16
																																									-14	3.07368	3.29078e-20	-14.25	2.50345	3.84857e-14	-14.15	2.72917	1.84224e-16
																																									-14	3.09474	1.87577e-20	-14.25	2.52414	2.37966e-14	-14.15	2.75	1.1229e-16
																																									-14	3.11579	1.06572e-20	-14.25	2.54483	1.46595e-14	-14.15	2.77083	6.82035e-17
																																									-14	3.13684	6.03511e-21	-14.25	2.56552	8.99735e-15	-14.15	2.79167	4.12811e-17
																																									-14	3.1579	3.40655e-21	-14.25	2.58621	5.50181e-15	-14.15	2.8125	2.48989e-17
																																									-14	3.17895	1.91661e-21	-14.25	2.6069	3.35194e-15	-14.15	2.83333	1.49657e-17
																																									-14	3.2	1.07483e-21	-14.25	2.62759	2.03465e-15	-14.15	2.85417	8.96413e-18
																																									-14	3.22105	6.00816e-22	-14.25	2.64828	1.23053e-15	-14.15	2.875	5.35081e-18
																																									-14	3.24211	3.34763e-22	-14.25	2.66897	7.41491e-16	-14.15	2.89583	3.18299e-18
																																									-14	3.26316	1.85921e-22	-14.25	2.68966	4.4518e-16	-14.15	2.91667	1.88694e-18
																																									-14	3.28421	1.02925e-22	-14.25	2.71035	2.66309e-16	-14.15	2.9375	1.1148e-18
																																									-14	3.30526	5.6795e-23	-14.25	2.73103	1.58731e-16	-14.15	2.95833	6.56374e-19
																																									-14	3.32632	3.12394e-23	-14.25	2.75172	9.42684e-17	-14.15	2.97917	3.85148e-19
																																									-14	3.34737	1.71276e-23	-14.25	2.77241	5.57833e-17	-14.15	3	2.25231e-19
																																									-14	3.36842	9.36045e-24	-14.25	2.7931	3.28912e-17	-14.15	3.02083	1.31267e-19
																																									-14	3.38947	5.09919e-24	-14.25	2.81379	1.93241e-17	-14.15	3.04167	7.6246e-20
																																									-14	3.41053	2.76893e-24	-14.25	2.83448	1.13126e-17	-14.15	3.0625	4.4138e-20
																																									-14	3.43158	1.49875e-24	-14.25	2.85517	6.59904e-18	-14.15	3.08333	2.54651e-20
																																									-14	3.45263	8.08639e-25	-14.25	2.87586	3.83578e-18	-14.15	3.10417	1.46426e-20
																																									-14	3.47368	4.34899e-25	-14.25	2.89655	2.22171e-18	-14.15	3.125	8.39139e-21
																																									-14	3.49474	2.33147e-25	-14.25	2.91724	1.28229e-18	-14.15	3.14583	4.79286e-21
																																									-14	3.51579	1.24589e-25	-14.25	2.93793	7.37486e-19	-14.15	3.16667	2.72837e-21
																																									-14	3.53684	6.63652e-26	-14.25	2.95862	4.22666e-19	-14.15	3.1875	1.54797e-21
																																									-14	3.5579	3.52378e-26	-14.25	2.97931	2.4139e-19	-14.15	3.20833	8.75331e-22
																																									-14	3.57895	1.86503e-26	-14.25	3	1.37381e-19	-14.15	3.22917	4.93328e-22
																																									-14	3.6	9.8395e-27	-14.25	3.02069	7.7915e-20	-14.15	3.25	2.77111e-22
																																									-14	3.62105	5.17449e-27	-14.25	3.04138	4.40363e-20	-14.15	3.27083	1.55142e-22
																																									-14	3.64211	2.7125e-27	-14.25	3.06207	2.48027e-20	-14.15	3.29167	8.65693e-23
																																									-14	3.66316	1.41736e-27	-14.25	3.08276	1.39217e-20	-14.15	3.3125	4.81456e-23
																																									-14	3.68421	7.38238e-28	-14.25	3.10345	7.78743e-21	-14.15	3.33333	2.66877e-23
																																									-14	3.70526	3.83282e-28	-14.25	3.12414	4.34121e-21	-14.15	3.35417	1.47444e-23
																																									-14	3.72632	1.98356e-28	-14.25	3.14483	2.41184e-21	-14.15	3.375	8.11906e-24
																																									-14	3.74737	1.02324e-28	-14.25	3.16552	1.3354e-21	-14.15	3.39583	4.45603e-24
																																									-14	3.76842	5.26155e-29	-14.25	3.18621	7.36891e-22	-14.15	3.41667	2.43756e-24
																																									-14	3.78947	2.69682e-29	-14.25	3.2069	4.0526e-22	-14.15	3.4375	1.329e-24
																																									-14	3.81053	1.37781e-29	-14.25	3.22759	2.2213e-22	-14.15	3.45833	7.22211e-25
																																									-14	3.83158	7.01666e-30	-14.25	3.24828	1.21347e-22	-14.15	3.47917	3.91172e-25
																																									-14	3.85263	3.56179e-30	-14.25	3.26897	6.60703e-23	-14.15	3.5	2.11173e-25
																																									-14	3.87368	1.80221e-30	-14.25	3.28966	3.58546e-23	-14.15	3.52083	1.13625e-25
																																									-14	3.89474	9.08946e-31	-14.25	3.31035	1.93933e-23	-14.15	3.54167	6.09365e-26
																																									-14	3.91579	4.56948e-31	-14.25	3.33103	1.04552e-23	-14.15	3.5625	3.25723e-26
																																									-14	3.93684	2.28976e-31	-14.25	3.35172	5.6182e-24	-14.15	3.58333	1.73534e-26
																																									-14	3.9579	1.14368e-31	-14.25	3.37241	3.00919e-24	-14.15	3.60417	9.21489e-27
																																									-14	3.97895	5.69393e-32	-14.25	3.3931	1.60657e-24	-14.15	3.625	4.8771e-27
																																									-14	4	2.82559e-32	-14.25	3.41379	8.54973e-25	-14.15	3.64583	2.57276e-27
																																									-14	4.02105	1.39764e-32	-14.25	3.43448	4.53543e-25	-14.15	3.66667	1.3527e-27
																																									-14	4.04211	6.89081e-33	-14.25	3.45517	2.3983e-25	-14.15	3.6875	7.0888e-28
																																									-14	4.06316	3.38634e-33	-14.25	3.47586	1.26421e-25	-14.15	3.70833	3.70261e-28
																																									-14	4.08421	1.65873e-33	-14.25	3.49655	6.6431e-26	-14.15	3.72917	1.92757e-28
																																									-14	4.10526	8.09853e-34	-14.25	3.51724	3.47992e-26	-14.15	3.75	1.00017e-28
																																									-14	4.12632	3.94111e-34	-14.25	3.53793	1.81729e-26	-14.15	3.77083	5.17254e-29
																																									-14	4.14737	1.91167e-34	-14.25	3.55862	9.46111e-27	-14.15	3.79167	2.66623e-29
																																									-14	4.16842	9.24246e-35	-14.25	3.57931	4.9106e-27	-14.15	3.8125	1.36979e-29
																																									-14	4.18947	4.45391e-35	-14.25	3.6	2.54104e-27	-14.15	3.83333	7.0141e-30
																																									-14	4.21053	2.13931e-35	-14.25	3.62069	1.31094e-27	-14.15	3.85417	3.57974e-30
																																									-14	4.23158	1.02419e-35	-14.25	3.64138	6.74309e-28	-14.15	3.875	1.82093e-30
																																									-14	4.25263	4.88729e-36	-14.25	3.66207	3.45819e-28	-14.15	3.89583	9.23197e-31
																																									-14	4.27368	2.32449e-36	-14.25	3.68276	1.76833e-28	-14.15	3.91667	4.66504e-31
																																									-14	4.29474	1.10195e-36	-14.25	3.70345	9.01598e-29	-14.15	3.9375	2.34949e-31
																																									-14	4.31579	5.20681e-37	-14.25	3.72414	4.5836e-29	-14.15	3.95833	1.17937e-31
																																									-14	4.33684	2.45218e-37	-14.25	3.74483	2.32357e-29	-14.15	3.97917	5.90047e-32
																																									-14	4.3579	1.15108e-37	-14.25	3.76552	1.17455e-29	-14.15	4	2.94224e-32
																																									-14	4.37895	5.38555e-38	-14.25	3.78621	5.92053e-30	-14.15	4.02083	1.46226e-32
																																									-14	4.4	2.51145e-38	-14.25	3.8069	2.976e-30	-14.15	4.04167	7.24311e-33
																																									-14	4.42105	1.16732e-38	-14.25	3.82759	1.49176e-30	-14.15	4.0625	3.57586e-33
																																									-14	4.44211	5.40782e-39	-14.25	3.84828	7.45705e-31	-14.15	4.08333	1.7595e-33
																																									-14	4.46316	2.49704e-39	-14.25	3.86897	3.71744e-31	-14.15	4.10417	8.62878e-34
																																									-14	4.48421	1.1492e-39	-14.25	3.88966	1.84815e-31	-14.15	4.125	4.21756e-34
																																									-14	4.50526	5.2715e-40	-14.25	3.91035	9.16331e-32	-14.15	4.14583	2.05459e-34
																																									-14	4.52632	2.41013e-40	-14.25	3.93103	4.53103e-32	-14.15	4.16667	9.97555e-35
																																									-14	4.54737	1.09828e-40	-14.25	3.95172	2.23447e-32	-14.15	4.1875	4.82723e-35
																																									-14	4.56842	4.98832e-41	-14.25	3.97241	1.09898e-32	-14.15	4.20833	2.32813e-35
																																									-14	4.58947	2.2582e-41	-14.25	3.9931	5.3907e-33	-14.15	4.22917	1.11909e-35
																																									-14	4.61053	1.01891e-41	-14.25	4.01379	2.6372e-33	-14.15	4.25	5.36128e-36
																																									-14	4.63158	4.58222e-42	-14.25	4.03448	1.28672e-33	-14.15	4.27083	2.55987e-36
																																									-14	4.65263	2.05391e-42	-14.25	4.05517	6.26131e-34	-14.15	4.29167	1.21818e-36
																																									-14	4.67368	9.17603e-43	-14.25	4.07586	3.03871e-34	-14.15	4.3125	5.77766e-37
																																									-14	4.69474	4.08596e-43	-14.25	4.09655	1.47079e-34	-14.15	4.33333	2.73108e-37
																																									-14	4.71579	1.81342e-43	-14.25	4.11724	7.09984e-35	-14.15	4.35417	1.28665e-37
																																									-14	4.73684	8.02179e-44	-14.25	4.13793	3.41804e-35	-14.15	4.375	6.04125e-38
																																									-14	4.7579	3.53679e-44	-14.25	4.15862	1.64108e-35	-14.15	4.39583	2.82706e-38
																																									-14	4.77895	1.55422e-44	-14.25	4.17931	7.85783e-36	-14.15	4.41667	1.31851e-38
																																									-14	4.8	6.80746e-45	-14.25	4.2	3.75221e-36	-14.15	4.4375	6.12878e-39
																																									-14	4.82105	2.97182e-45	-14.25	4.22069	1.7868e-36	-14.15	4.45833	2.83924e-39
																																									-14	4.84211	1.29309e-45	-14.25	4.24138	8.48512e-37	-14.15	4.47917	1.3109e-39
																																									-14	4.86316	5.6079e-46	-14.25	4.26207	4.01815e-37	-14.15	4.5	6.03219e-40
																																									-14	4.88421	2.42404e-46	-14.25	4.28276	1.89745e-37	-14.15	4.52083	2.76641e-40
																																									-14	4.90526	1.04435e-46	-14.25	4.30345	8.93473e-38	-14.15	4.54167	1.26443e-40
																																									-14	4.92632	4.48458e-47	-14.25	4.32414	4.19515e-38	-14.15	4.5625	5.75984e-41
																																									-14	4.94737	1.9194e-47	-14.25	4.34483	1.96407e-38	-14.15	4.58333	2.61494e-41
																																									-14	4.96842	8.18798e-48	-14.25	4.36552	9.16855e-39	-14.15	4.60417	1.18317e-41
																																									-14	4.98947	3.48142e-48	-14.25	4.38621	4.26743e-39	-14.15	4.625	5.33538e-42
																																									-14	5.01053	1.47539e-48	-14.25	4.4069	1.98036e-39	-14.15	4.64583	2.39783e-42
																																									-14	5.03158	6.23194e-49	-14.25	4.42759	9.16266e-40	-14.15	4.66667	1.074e-42
																																									-14	5.05263	2.62368e-49	-14.25	4.44828	4.22657e-40	-14.15	4.6875	4.79427e-43
																																									-14	5.07368	1.10095e-49	-14.25	4.46897	1.94372e-40	-14.15	4.70833	2.13291e-43
																																									-14	5.09474	4.60462e-50	-14.25	4.48966	8.91143e-41	-14.15	4.72917	9.45704e-44
																																									-14	5.11579	1.91951e-50	-14.25	4.51035	4.07304e-41	-14.15	4.75	4.17896e-44
																																									-14	5.13684	7.97546e-51	-14.25	4.53103	1.85583e-41	-14.15	4.77083	1.8404e-44
																																									-14	5.1579	3.30287e-51	-14.25	4.55172	8.42937e-42	-14.15	4.79167	8.07765e-45
																																									-14	5.17895	1.36332e-51	-14.25	4.57241	3.81664e-42	-14.15	4.8125	3.53336e-45
																																									-14	5.2	5.60887e-52	-14.25	4.5931	1.72261e-42	-14.15	4.83333	1.54035e-45
																																									-14	5.22105	2.29997e-52	-14.25	4.61379	7.75006e-43	-14.15	4.85417	6.69237e-46
																																									-14	5.24211	9.40028e-53	-14.25	4.63448	3.47556e-43	-14.15	4.875	2.8978e-46
																																									-14	5.26316	3.82939e-53	-14.25	4.65517	1.55361e-43	-14.15	4.89583	1.2505e-46
																																									-14	5.28421	1.55485e-53	-14.25	4.67586	6.92221e-44	-14.15	4.91667	5.37809e-47
																																									-14	5.30526	6.29242e-54	-14.25	4.69655	3.07418e-44	-14.15	4.9375	2.30515e-47
																																									-14	5.32632	2.53815e-54	-14.25	4.71724	1.36078e-44	-14.15	4.95833	9.8468e-48
																																									-14	5.34737	1.02044e-54	-14.25	4.73793	6.00364e-45	-14.15	4.97917	4.19197e-48
																																									-14	5.36842	4.08909e-55	-14.25	4.75862	2.64e-45	-14.15	5	1.77855e-48
																																									-14	5.38947	1.63319e-55	-14.25	4.77931	1.15704e-45	-14.15	5.02083	7.52038e-49
																																									-14	5.41053	6.50153e-56	-14.25	4.8	5.05412e-46	-14.15	5.04167	3.16912e-49
																																									-14	5.43158	2.57967e-56	-14.25	4.82069	2.20033e-46	-14.15	5.0625	1.33095e-49
																																									-14	5.45263	1.02019e-56	-14.25	4.84138	9.54713e-47	-14.15	5.08333	5.57069e-50
																																									-14	5.47368	4.02132e-57	-14.25	4.86207	4.12853e-47	-14.15	5.10417	2.3237e-50
																																									-14	5.49474	1.57988e-57	-14.25	4.88276	1.77931e-47	-14.15	5.125	9.65995e-51
																																									-14	5.51579	6.18651e-58	-14.25	4.90345	7.64254e-48	-14.15	5.14583	4.00214e-51
																																									-14	5.53684	2.41455e-58	-14.25	4.92414	3.27153e-48	-14.15	5.16667	1.65247e-51
																																									-14	5.5579	9.39273e-59	-14.25	4.94483	1.39568e-48	-14.15	5.1875	6.79981e-52
																																									-14	5.57895	3.64179e-59	-14.25	4.96552	5.93395e-49	-14.15	5.20833	2.78857e-52
																																									-14	5.6	1.40736e-59	-14.25	4.98621	2.51431e-49	-14.15	5.22917	1.1397e-52
																																									-14	5.62105	5.42073e-60	-14.25	5.0069	1.06172e-49	-14.15	5.25	4.64215e-53
																																									-14	5.64211	2.08102e-60	-14.25	5.02759	4.468e-50	-14.15	5.27083	1.88439e-53
																																									-14	5.66316	7.96268e-61	-14.25	5.04828	1.87382e-50	-14.15	5.29167	7.62328e-54
																																									-14	5.68421	3.03672e-61	-14.25	5.06897	7.83162e-51	-14.15	5.3125	3.07351e-54
																																									-14	5.70526	1.15428e-61	-14.25	5.08966	3.26199e-51	-14.15	5.33333	1.23494e-54
																																									-14	5.72632	4.37303e-62	-14.25	5.11035	1.35401e-51	-14.15	5.35417	4.94517e-55
																																									-14	5.74737	1.65125e-62	-14.25	5.13103	5.60096e-52	-14.15	5.375	1.97349e-55
																																									-14	5.76842	6.21447e-63	-14.25	5.15172	2.30891e-52	-14.15	5.39583	7.8489e-56
																																									-14	5.78947	2.33106e-63	-14.25	5.17241	9.48539e-53	-14.15	5.41667	3.11101e-56
																																									-14	5.81053	8.71491e-64	-14.25	5.1931	3.88332e-53	-14.15	5.4375	1.22889e-56
																																									-14	5.83158	3.24735e-64	-14.25	5.21379	1.58435e-53	-14.15	5.45833	4.83778e-57
																																									-14	5.85263	1.20601e-64	-14.25	5.23448	6.44168e-54	-14.15	5.47917	1.898e-57
																																									-14	5.87368	4.46407e-65	-14.25	5.25517	2.61003e-54	-14.15	5.5	7.42107e-58
																																									-14	5.89474	1.64689e-65	-14.25	5.27586	1.05387e-54	-14.15	5.52083	2.89171e-58
																																									-14	5.91579	6.05553e-66	-14.25	5.29655	4.24063e-55	-14.15	5.54167	1.12295e-58
																																									-14	5.93684	2.21918e-66	-14.25	5.31724	1.70047e-55	-14.15	5.5625	4.34596e-59
																																									-14	5.9579	8.10562e-67	-14.25	5.33793	6.7952e-56	-14.15	5.58333	1.67621e-59
																																									-14	5.97895	2.95074e-67	-14.25	5.35862	2.70603e-56	-14.15	5.60417	6.44301e-60
																																									-14	6	1.0706e-67	-14.25	5.37931	1.07389e-56	-14.15	5.625	2.46812e-60
																																									-13.95	0	0.00442	-14.25	5.4	4.24698e-57	-14.15	5.64583	9.4224e-61
																																									-13.95	0.02105	0.00916	-14.25	5.42069	1.67378e-57	-14.15	5.66667	3.58488e-61
																																									-13.95	0.04211	0.01327	-14.25	5.44138	6.5737e-58	-14.15	5.6875	1.35926e-61
																																									-13.95	0.06316	0.0165	-14.25	5.46207	2.57287e-58	-14.15	5.70833	5.1363e-62
																																									-13.95	0.08421	0.01878	-14.25	5.48276	1.00351e-58	-14.15	5.72917	1.93425e-62
																																									-13.95	0.10526	0.01983	-14.25	5.50345	3.90047e-59	-14.15	5.75	7.25927e-63
																																									-13.95	0.12632	0.01953	-14.25	5.52414	1.51081e-59	-14.15	5.77083	2.71512e-63
																																									-13.95	0.14737	0.01804	-14.25	5.54483	5.83173e-60	-14.15	5.79167	1.01205e-63
																																									-13.95	0.16842	0.01586	-14.25	5.56552	2.24326e-60	-14.15	5.8125	3.75949e-64
																																									-13.95	0.18947	0.01378	-14.25	5.58621	8.59921e-61	-14.15	5.83333	1.39179e-64
																																									-13.95	0.21053	0.01258	-14.25	5.6069	3.28498e-61	-14.15	5.85417	5.13492e-65
																																									-13.95	0.23158	0.01245	-14.25	5.62759	1.25055e-61	-14.15	5.875	1.88803e-65
																																									-13.95	0.25263	0.01277	-14.25	5.64828	4.74424e-62	-14.15	5.89583	6.91832e-66
																																									-13.95	0.27368	0.01273	-14.25	5.66897	1.79361e-62	-14.15	5.91667	2.52643e-66
																																									-13.95	0.29474	0.01186	-14.25	5.68966	6.7575e-63	-14.15	5.9375	9.19452e-67
																																									-13.95	0.31579	0.01007	-14.25	5.71035	2.53711e-63	-14.15	5.95833	3.33477e-67
																																									-13.95	0.33684	0.00753	-14.25	5.73103	9.49271e-64	-14.15	5.97917	1.20536e-67
																																									-13.95	0.3579	0.00459	-14.25	5.75172	3.53947e-64	-14.15	6	4.34195e-68
																																									-13.95	0.37895	0.00179	-14.25	5.77241	1.31517e-64	-14.1	0	0.02801
																																									-13.95	0.4	0.00175	-14.25	5.7931	4.86996e-65	-14.1	0.02083	0.05702
																																									-13.95	0.42105	0.00373	-14.25	5.81379	1.79707e-65	-14.1	0.04167	0.07987
																																									-13.95	0.44211	0.0052	-14.25	5.83448	6.6085e-66	-14.1	0.0625	0.09586
																																									-13.95	0.46316	0.00596	-14.25	5.85517	2.42181e-66	-14.1	0.08333	0.10678
																																									-13.95	0.48421	0.00609	-14.25	5.87586	8.84452e-67	-14.1	0.10417	0.11287
																																									-13.95	0.50526	0.00572	-14.25	5.89655	3.21891e-67	-14.1	0.125	0.11423
																																									-13.95	0.52632	0.00508	-14.25	5.91724	1.16746e-67	-14.1	0.14583	0.11126
																																									-13.95	0.54737	0.00441	-14.25	5.93793	4.21962e-68	-14.1	0.16667	0.10483
																																									-13.95	0.56842	0.00398	-14.25	5.95862	1.51987e-68	-14.1	0.1875	0.09622
																																									-13.95	0.58947	0.00397	-14.25	5.97931	5.45555e-69	-14.1	0.20833	0.0868
																																									-13.95	0.61053	0.00432	-14.25	6	1.95151e-69	-14.1	0.22917	0.07773
																																									-13.95	0.63158	0.00483	-14.2	0	0.00861	-14.1	0.25	0.06961
																																									-13.95	0.65263	0.00534	-14.2	0.02069	0.01764	-14.1	0.27083	0.06238
																																									-13.95	0.67368	0.00574	-14.2	0.04138	0.0253	-14.1	0.29167	0.05553
																																									-13.95	0.69474	0.00599	-14.2	0.06207	0.03109	-14.1	0.3125	0.04852
																																									-13.95	0.71579	0.00609	-14.2	0.08276	0.03498	-14.1	0.33333	0.04108
																																									-13.95	0.73684	0.00602	-14.2	0.10345	0.03649	-14.1	0.35417	0.03329
																																									-13.95	0.7579	0.00582	-14.2	0.12414	0.0353	-14.1	0.375	0.02554
																																									-13.95	0.77895	0.00551	-14.2	0.14483	0.03155	-14.1	0.39583	0.01837
																																									-13.95	0.8	0.00512	-14.2	0.16552	0.02594	-14.1	0.41667	0.01235
																																									-13.95	0.82105	0.00468	-14.2	0.18621	0.01989	-14.1	0.4375	0.00807
																																									-13.95	0.84211	0.00421	-14.2	0.2069	0.01571	-14.1	0.45833	0.00599
																																									-13.95	0.86316	0.00373	-14.2	0.22759	0.01553	-14.1	0.47917	0.00561
																																									-13.95	0.88421	0.00327	-14.2	0.24828	0.01806	-14.1	0.5	0.00564
																																									-13.95	0.90526	0.00283	-14.2	0.26897	0.02049	-14.1	0.52083	0.00537
																																									-13.95	0.92632	0.00242	-14.2	0.28966	0.02135	-14.1	0.54167	0.00473
																																									-13.95	0.94737	0.00206	-14.2	0.31035	0.02027	-14.1	0.5625	0.00385
																																									-13.95	0.96842	0.00173	-14.2	0.33103	0.01755	-14.1	0.58333	0.00293
																																									-13.95	0.98947	0.00145	-14.2	0.35172	0.01393	-14.1	0.60417	0.00215
																																									-13.95	1.01053	0.0012	-14.2	0.37241	0.0105	-14.1	0.625	0.00162
																																									-13.95	1.03158	0.000988548	-14.2	0.3931	0.0086	-14.1	0.64583	0.00138
																																									-13.95	1.05263	0.000807502	-14.2	0.41379	0.00876	-14.1	0.66667	0.00131
																																									-13.95	1.07368	0.000654828	-14.2	0.43448	0.00974	-14.1	0.6875	0.0013
																																									-13.95	1.09474	0.000527182	-14.2	0.45517	0.01027	-14.1	0.70833	0.00125
																																									-13.95	1.11579	0.00042136	-14.2	0.47586	0.00989	-14.1	0.72917	0.00118
																																									-13.95	1.13684	0.000334367	-14.2	0.49655	0.00864	-14.1	0.75	0.00108
																																									-13.95	1.1579	0.00026345	-14.2	0.51724	0.00697	-14.1	0.77083	0.000968686
																																									-13.95	1.17895	0.000206125	-14.2	0.53793	0.00581	-14.1	0.79167	0.000862489
																																									-13.95	1.2	0.000160176	-14.2	0.55862	0.00629	-14.1	0.8125	0.000762371
																																									-13.95	1.22105	0.000123652	-14.2	0.57931	0.00822	-14.1	0.83333	0.000669634
																																									-13.95	1.24211	9.4858e-05	-14.2	0.6	0.01062	-14.1	0.85417	0.000584194
																																									-13.95	1.26316	7.23416e-05	-14.2	0.62069	0.01287	-14.1	0.875	0.000505844
																																									-13.95	1.28421	5.48709e-05	-14.2	0.64138	0.01472	-14.1	0.89583	0.000434662
																																									-13.95	1.30526	4.14159e-05	-14.2	0.66207	0.01606	-14.1	0.91667	0.000370906
																																									-13.95	1.32632	3.11257e-05	-14.2	0.68276	0.01685	-14.1	0.9375	0.000314757
																																									-13.95	1.34737	2.33065e-05	-14.2	0.70345	0.01715	-14.1	0.95833	0.000266128
																																									-13.95	1.36842	1.7399e-05	-14.2	0.72414	0.01701	-14.1	0.97917	0.000224604
																																									-13.95	1.38947	1.29581e-05	-14.2	0.74483	0.0165	-14.1	1	0.000189493
																																									-13.95	1.41053	9.63364e-06	-14.2	0.76552	0.0157	-14.1	1.02083	0.000159934
																																									-13.95	1.43158	7.15316e-06	-14.2	0.78621	0.0147	-14.1	1.04167	0.000135033
																																									-13.95	1.45263	5.30686e-06	-14.2	0.8069	0.01356	-14.1	1.0625	0.000113961
																																									-13.95	1.47368	3.93483e-06	-14.2	0.82759	0.01234	-14.1	1.08333	9.60167e-05
																																									-13.95	1.49474	2.91615e-06	-14.2	0.84828	0.01109	-14.1	1.10417	8.06468e-05
																																									-13.95	1.51579	2.1601e-06	-14.2	0.86897	0.00986	-14.1	1.125	6.74319e-05
																																									-13.95	1.53684	1.599e-06	-14.2	0.88966	0.00867	-14.1	1.14583	5.60603e-05
																																									-13.95	1.5579	1.18255e-06	-14.2	0.91035	0.00755	-14.1	1.16667	4.62965e-05
																																									-13.95	1.57895	8.73446e-07	-14.2	0.93103	0.0065	-14.1	1.1875	3.79537e-05
																																									-13.95	1.6	6.44083e-07	-14.2	0.95172	0.00555	-14.1	1.20833	3.08749e-05
																																									-13.95	1.62105	4.73994e-07	-14.2	0.97241	0.0047	-14.1	1.22917	2.49194e-05
																																									-13.95	1.64211	3.47994e-07	-14.2	0.9931	0.00394	-14.1	1.25	1.99562e-05
																																									-13.95	1.66316	2.54798e-07	-14.2	1.01379	0.00327	-14.1	1.27083	1.58613e-05
																																									-13.95	1.68421	1.86003e-07	-14.2	1.03448	0.0027	-14.1	1.29167	1.25175e-05
																																									-13.95	1.70526	1.35343e-07	-14.2	1.05517	0.0022	-14.1	1.3125	9.81461e-06
																																									-13.95	1.72632	9.81429e-08	-14.2	1.07586	0.00178	-14.1	1.33333	7.65136e-06
																																									-13.95	1.74737	7.09114e-08	-14.2	1.09655	0.00143	-14.1	1.35417	5.9361e-06
																																									-13.95	1.76842	5.10449e-08	-14.2	1.11724	0.00114	-14.1	1.375	4.58763e-06
																																									-13.95	1.78947	3.66038e-08	-14.2	1.13793	0.000896621	-14.1	1.39583	3.53545e-06
																																									-13.95	1.81053	2.6146e-08	-14.2	1.15862	0.000701402	-14.1	1.41667	2.71958e-06
																																									-13.95	1.83158	1.86023e-08	-14.2	1.17931	0.000544331	-14.1	1.4375	2.08998e-06
																																									-13.95	1.85263	1.31825e-08	-14.2	1.2	0.000419202	-14.1	1.45833	1.60566e-06
																																									-13.95	1.87368	9.30442e-09	-14.2	1.22069	0.000320478	-14.1	1.47917	1.23371e-06
																																									-13.95	1.89474	6.54084e-09	-14.2	1.24138	0.000243311	-14.1	1.5	9.48118e-07
																																									-13.95	1.91579	4.57962e-09	-14.2	1.26207	0.000183535	-14.1	1.52083	7.28651e-07
																																									-13.95	1.93684	3.19358e-09	-14.2	1.28276	0.000137627	-14.1	1.54167	5.59752e-07
																																									-13.95	1.9579	2.2181e-09	-14.2	1.30345	0.000102655	-14.1	1.5625	4.29566e-07
																																									-13.95	1.97895	1.53442e-09	-14.2	1.32414	7.62137e-05	-14.1	1.58333	3.29099e-07
																																									-13.95	2	1.05723e-09	-14.2	1.34483	5.63612e-05	-14.1	1.60417	2.51526e-07
																																									-13.95	2.02105	7.25547e-10	-14.2	1.36552	4.1548e-05	-14.1	1.625	1.91657e-07
																																									-13.95	2.04211	4.95948e-10	-14.2	1.38621	3.05545e-05	-14.1	1.64583	1.45515e-07
																																									-13.95	2.06316	3.37667e-10	-14.2	1.4069	2.24326e-05	-14.1	1.66667	1.10036e-07
																																									-13.95	2.08421	2.28997e-10	-14.2	1.42759	1.64536e-05	-14.1	1.6875	8.28426e-08
																																									-13.95	2.10526	1.54691e-10	-14.2	1.44828	1.20633e-05	-14.1	1.70833	6.20807e-08
																																									-13.95	2.12632	1.04089e-10	-14.2	1.46897	8.84463e-06	-14.1	1.72917	4.62988e-08
																																									-13.95	2.14737	6.97673e-11	-14.2	1.48966	6.48659e-06	-14.1	1.75	3.43599e-08
																																									-13.95	2.16842	4.65818e-11	-14.2	1.51035	4.75889e-06	-14.1	1.77083	2.53737e-08
																																									-13.95	2.18947	3.09817e-11	-14.2	1.53103	3.49223e-06	-14.1	1.79167	1.86453e-08
																																									-13.95	2.21053	2.05271e-11	-14.2	1.55172	2.56269e-06	-14.1	1.8125	1.36339e-08
																																									-13.95	2.23158	1.35484e-11	-14.2	1.57241	1.87985e-06	-14.1	1.83333	9.92115e-09
																																									-13.95	2.25263	8.90832e-12	-14.2	1.5931	1.37782e-06	-14.1	1.85417	7.18498e-09
																																									-13.95	2.27368	5.83525e-12	-14.2	1.61379	1.00854e-06	-14.1	1.875	5.17898e-09
																																									-13.95	2.29474	3.8079e-12	-14.2	1.63448	7.36916e-07	-14.1	1.89583	3.71581e-09
																																									-13.95	2.31579	2.47561e-12	-14.2	1.65517	5.37243e-07	-14.1	1.91667	2.65392e-09
																																									-13.95	2.33684	1.60346e-12	-14.2	1.67586	3.90637e-07	-14.1	1.9375	1.88703e-09
																																									-13.95	2.3579	1.03472e-12	-14.2	1.69655	2.83186e-07	-14.1	1.95833	1.33586e-09
																																									-13.95	2.37895	6.65239e-13	-14.2	1.71724	2.04615e-07	-14.1	1.97917	9.41588e-10
																																									-13.95	2.4	4.26126e-13	-14.2	1.73793	1.47319e-07	-14.1	2	6.60852e-10
																																									-13.95	2.42105	2.71962e-13	-14.2	1.75862	1.05671e-07	-14.1	2.02083	4.61863e-10
																																									-13.95	2.44211	1.72941e-13	-14.2	1.77931	7.55029e-08	-14.1	2.04167	3.21447e-10
																																									-13.95	2.46316	1.09575e-13	-14.2	1.8	5.37316e-08	-14.1	2.0625	2.22797e-10
																																									-13.95	2.48421	6.91768e-14	-14.2	1.82069	3.80822e-08	-14.1	2.08333	1.5379e-10
																																									-13.95	2.50526	4.35162e-14	-14.2	1.84138	2.68791e-08	-14.1	2.10417	1.05726e-10
																																									-13.95	2.52632	2.72766e-14	-14.2	1.86207	1.88929e-08	-14.1	2.125	7.23897e-11
																																									-13.95	2.54737	1.70367e-14	-14.2	1.88276	1.3224e-08	-14.1	2.14583	4.93658e-11
																																									-13.95	2.56842	1.06034e-14	-14.2	1.90345	9.21736e-09	-14.1	2.16667	3.35303e-11
																																									-13.95	2.58947	6.57617e-15	-14.2	1.92414	6.39788e-09	-14.1	2.1875	2.26841e-11
																																									-13.95	2.61053	4.06425e-15	-14.2	1.94483	4.42239e-09	-14.1	2.20833	1.52856e-11
																																									-13.95	2.63158	2.50306e-15	-14.2	1.96552	3.04424e-09	-14.1	2.22917	1.02595e-11
																																									-13.95	2.65263	1.53622e-15	-14.2	1.98621	2.08695e-09	-14.1	2.25	6.85908e-12
																																									-13.95	2.67368	9.39574e-16	-14.2	2.0069	1.42484e-09	-14.1	2.27083	4.56775e-12
																																									-13.95	2.69474	5.72681e-16	-14.2	2.02759	9.6885e-10	-14.1	2.29167	3.03001e-12
																																									-13.95	2.71579	3.47859e-16	-14.2	2.04828	6.56133e-10	-14.1	2.3125	2.00216e-12
																																									-13.95	2.73684	2.10576e-16	-14.2	2.06897	4.42574e-10	-14.1	2.33333	1.31787e-12
																																									-13.95	2.7579	1.27038e-16	-14.2	2.08966	2.97337e-10	-14.1	2.35417	8.64116e-13
																																									-13.95	2.77895	7.63812e-17	-14.2	2.11035	1.98972e-10	-14.1	2.375	5.64424e-13
																																									-13.95	2.8	4.57688e-17	-14.2	2.13103	1.32625e-10	-14.1	2.39583	3.67266e-13
																																									-13.95	2.82105	2.73331e-17	-14.2	2.15172	8.80554e-11	-14.1	2.41667	2.3807e-13
																																									-13.95	2.84211	1.62685e-17	-14.2	2.17241	5.82366e-11	-14.1	2.4375	1.53739e-13
																																									-13.95	2.86316	9.65059e-18	-14.2	2.1931	3.83665e-11	-14.1	2.45833	9.89081e-14
																																									-13.95	2.88421	5.70571e-18	-14.2	2.21379	2.51786e-11	-14.1	2.47917	6.33946e-14
																																									-13.95	2.90526	3.36218e-18	-14.2	2.23448	1.64604e-11	-14.1	2.5	4.04813e-14
																																									-13.95	2.92632	1.97465e-18	-14.2	2.25517	1.07198e-11	-14.1	2.52083	2.57541e-14
																																									-13.95	2.94737	1.1559e-18	-14.2	2.27586	6.95466e-12	-14.1	2.54167	1.63244e-14
																																									-13.95	2.96842	6.74404e-19	-14.2	2.29655	4.49482e-12	-14.1	2.5625	1.03095e-14
																																									-13.95	2.98947	3.92184e-19	-14.2	2.31724	2.89401e-12	-14.1	2.58333	6.48708e-15
																																									-13.95	3.01053	2.27317e-19	-14.2	2.33793	1.85629e-12	-14.1	2.60417	4.06711e-15
																																									-13.95	3.03158	1.31327e-19	-14.2	2.35862	1.18619e-12	-14.1	2.625	2.5407e-15
																																									-13.95	3.05263	7.56232e-20	-14.2	2.37931	7.5514e-13	-14.1	2.64583	1.58147e-15
																																									-13.95	3.07368	4.34051e-20	-14.2	2.4	4.78929e-13	-14.1	2.66667	9.8088e-16
																																									-13.95	3.09474	2.48321e-20	-14.2	2.42069	3.02613e-13	-14.1	2.6875	6.06212e-16
																																									-13.95	3.11579	1.41604e-20	-14.2	2.44138	1.90495e-13	-14.1	2.70833	3.73332e-16
																																									-13.95	3.13684	8.04882e-21	-14.2	2.46207	1.19471e-13	-14.1	2.72917	2.29104e-16
																																									-13.95	3.1579	4.5602e-21	-14.2	2.48276	7.46492e-14	-14.1	2.75	1.40103e-16
																																									-13.95	3.17895	2.57533e-21	-14.2	2.50345	4.64706e-14	-14.1	2.77083	8.53772e-17
																																									-13.95	3.2	1.44971e-21	-14.2	2.52414	2.8822e-14	-14.1	2.79167	5.18471e-17
																																									-13.95	3.22105	8.13455e-22	-14.2	2.54483	1.78102e-14	-14.1	2.8125	3.13762e-17
																																									-13.95	3.24211	4.54978e-22	-14.2	2.56552	1.09652e-14	-14.1	2.83333	1.89224e-17
																																									-13.95	3.26316	2.53661e-22	-14.2	2.58621	6.72614e-15	-14.1	2.85417	1.13725e-17
																																									-13.95	3.28421	1.40969e-22	-14.2	2.6069	4.1108e-15	-14.1	2.875	6.81152e-18
																																									-13.95	3.30526	7.8092e-23	-14.2	2.62759	2.50323e-15	-14.1	2.89583	4.06581e-18
																																									-13.95	3.32632	4.31221e-23	-14.2	2.64828	1.51877e-15	-14.1	2.91667	2.41863e-18
																																									-13.95	3.34737	2.37359e-23	-14.2	2.66897	9.18137e-16	-14.1	2.9375	1.43389e-18
																																									-13.95	3.36842	1.30235e-23	-14.2	2.68966	5.53028e-16	-14.1	2.95833	8.47204e-19
																																									-13.95	3.38947	7.12298e-24	-14.2	2.71035	3.31908e-16	-14.1	2.97917	4.98875e-19
																																									-13.95	3.41053	3.88341e-24	-14.2	2.73103	1.98483e-16	-14.1	3	2.92773e-19
																																									-13.95	3.43158	2.11049e-24	-14.2	2.75172	1.18268e-16	-14.1	3.02083	1.71241e-19
																																									-13.95	3.45263	1.14333e-24	-14.2	2.77241	7.0219e-17	-14.1	3.04167	9.98222e-20
																																									-13.95	3.47368	6.17412e-25	-14.2	2.7931	4.15422e-17	-14.1	3.0625	5.79951e-20
																																									-13.95	3.49474	3.32353e-25	-14.2	2.81379	2.44893e-17	-14.1	3.08333	3.35817e-20
																																									-13.95	3.51579	1.78338e-25	-14.2	2.83448	1.43854e-17	-14.1	3.10417	1.93805e-20
																																									-13.95	3.53684	9.53906e-26	-14.2	2.85517	8.42026e-18	-14.1	3.125	1.11476e-20
																																									-13.95	3.5579	5.08613e-26	-14.2	2.87586	4.91129e-18	-14.1	3.14583	6.39074e-21
																																									-13.95	3.57895	2.70326e-26	-14.2	2.89655	2.85454e-18	-14.1	3.16667	3.65157e-21
																																									-13.95	3.6	1.43222e-26	-14.2	2.91724	1.6533e-18	-14.1	3.1875	2.07955e-21
																																									-13.95	3.62105	7.56393e-27	-14.2	2.93793	9.54216e-19	-14.1	3.20833	1.18037e-21
																																									-13.95	3.64211	3.98203e-27	-14.2	2.95862	5.48814e-19	-14.1	3.22917	6.67781e-22
																																									-13.95	3.66316	2.08968e-27	-14.2	2.97931	3.14552e-19	-14.1	3.25	3.76543e-22
																																									-13.95	3.68421	1.09313e-27	-14.2	3	1.79661e-19	-14.1	3.27083	2.11622e-22
																																									-13.95	3.70526	5.70009e-28	-14.2	3.02069	1.02262e-19	-14.1	3.29167	1.18543e-22
																																									-13.95	3.72632	2.96283e-28	-14.2	3.04138	5.80066e-20	-14.1	3.3125	6.61855e-23
																																									-13.95	3.74737	1.53513e-28	-14.2	3.06207	3.27906e-20	-14.1	3.33333	3.68316e-23
																																									-13.95	3.76842	7.92866e-29	-14.2	3.08276	1.84728e-20	-14.1	3.35417	2.04291e-23
																																									-13.95	3.78947	4.08194e-29	-14.2	3.10345	1.03714e-20	-14.1	3.375	1.12941e-23
																																									-13.95	3.81053	2.09481e-29	-14.2	3.12414	5.80316e-21	-14.1	3.39583	6.22342e-24
																																									-13.95	3.83158	1.07161e-29	-14.2	3.14483	3.23609e-21	-14.1	3.41667	3.41807e-24
																																									-13.95	3.85263	5.4643e-30	-14.2	3.16552	1.7985e-21	-14.1	3.4375	1.87115e-24
																																									-13.95	3.87368	2.77743e-30	-14.2	3.18621	9.96191e-22	-14.1	3.45833	1.02097e-24
																																									-13.95	3.89474	1.40721e-30	-14.2	3.2069	5.49946e-22	-14.1	3.47917	5.55255e-25
																																									-13.95	3.91579	7.1069e-31	-14.2	3.22759	3.02586e-22	-14.1	3.5	3.00988e-25
																																									-13.95	3.93684	3.57772e-31	-14.2	3.24828	1.65934e-22	-14.1	3.52083	1.62624e-25
																																									-13.95	3.9579	1.7953e-31	-14.2	3.26897	9.06954e-23	-14.1	3.54167	8.75782e-26
																																									-13.95	3.97895	8.97986e-32	-14.2	3.28966	4.9409e-23	-14.1	3.5625	4.70095e-26
																																									-13.95	4	4.47717e-32	-14.2	3.31035	2.68289e-23	-14.1	3.58333	2.51508e-26
																																									-13.95	4.02105	2.22503e-32	-14.2	3.33103	1.45206e-23	-14.1	3.60417	1.34121e-26
																																									-13.95	4.04211	1.10222e-32	-14.2	3.35172	7.83349e-24	-14.1	3.625	7.12885e-27
																																									-13.95	4.06316	5.44249e-33	-14.2	3.37241	4.21235e-24	-14.1	3.64583	3.77676e-27
																																									-13.95	4.08421	2.67869e-33	-14.2	3.3931	2.25786e-24	-14.1	3.66667	1.99432e-27
																																									-13.95	4.10526	1.31414e-33	-14.2	3.41379	1.20638e-24	-14.1	3.6875	1.04966e-27
																																									-13.95	4.12632	6.42623e-34	-14.2	3.43448	6.42525e-25	-14.1	3.70833	5.50653e-28
																																									-13.95	4.14737	3.13229e-34	-14.2	3.45517	3.41134e-25	-14.1	3.72917	2.87927e-28
																																									-13.95	4.16842	1.52181e-34	-14.2	3.47586	1.8055e-25	-14.1	3.75	1.5006e-28
																																									-13.95	4.18947	7.36964e-35	-14.2	3.49655	9.52607e-26	-14.1	3.77083	7.79505e-29
																																									-13.95	4.21053	3.55732e-35	-14.2	3.51724	5.01055e-26	-14.1	3.79167	4.03598e-29
																																									-13.95	4.23158	1.71154e-35	-14.2	3.53793	2.62736e-26	-14.1	3.8125	2.08282e-29
																																									-13.95	4.25263	8.208e-36	-14.2	3.55862	1.37349e-26	-14.1	3.83333	1.07134e-29
																																									-13.95	4.27368	3.92351e-36	-14.2	3.57931	7.1584e-27	-14.1	3.85417	5.4926e-30
																																									-13.95	4.29474	1.86938e-36	-14.2	3.6	3.71961e-27	-14.1	3.875	2.80672e-30
																																									-13.95	4.31579	8.87775e-37	-14.2	3.62069	1.92699e-27	-14.1	3.89583	1.42952e-30
																																									-13.95	4.33684	4.20235e-37	-14.2	3.64138	9.95347e-28	-14.1	3.91667	7.25692e-31
																																									-13.95	4.3579	1.98273e-37	-14.2	3.66207	5.12615e-28	-14.1	3.9375	3.67184e-31
																																									-13.95	4.37895	9.32435e-38	-14.2	3.68276	2.63233e-28	-14.1	3.95833	1.85176e-31
																																									-13.95	4.4	4.37073e-38	-14.2	3.70345	1.34782e-28	-14.1	3.97917	9.30791e-32
																																									-13.95	4.42105	2.04206e-38	-14.2	3.72414	6.88138e-29	-14.1	4	4.66324e-32
																																									-13.95	4.44211	9.50966e-39	-14.2	3.74483	3.50334e-29	-14.1	4.02083	2.32857e-32
																																									-13.95	4.46316	4.41408e-39	-14.2	3.76552	1.77853e-29	-14.1	4.04167	1.15893e-32
																																									-13.95	4.48421	2.04218e-39	-14.2	3.78621	9.00377e-30	-14.1	4.0625	5.74894e-33
																																									-13.95	4.50526	9.41731e-40	-14.2	3.8069	4.54547e-30	-14.1	4.08333	2.84239e-33
																																									-13.95	4.52632	4.3285e-40	-14.2	3.82759	2.28841e-30	-14.1	4.10417	1.40069e-33
																																									-13.95	4.54737	1.98302e-40	-14.2	3.84828	1.14895e-30	-14.1	4.125	6.87961e-34
																																									-13.95	4.56842	9.05509e-41	-14.2	3.86897	5.75286e-31	-14.1	4.14583	3.3678e-34
																																									-13.95	4.58947	4.12132e-41	-14.2	3.88966	2.87271e-31	-14.1	4.16667	1.64319e-34
																																									-13.95	4.61053	1.86964e-41	-14.2	3.91035	1.43065e-31	-14.1	4.1875	7.99083e-35
																																									-13.95	4.63158	8.45385e-42	-14.2	3.93103	7.10577e-32	-14.1	4.20833	3.87305e-35
																																									-13.95	4.65263	3.81004e-42	-14.2	3.95172	3.51992e-32	-14.1	4.22917	1.871e-35
																																									-13.95	4.67368	1.71152e-42	-14.2	3.97241	1.73901e-32	-14.1	4.25	9.00846e-36
																																									-13.95	4.69474	7.66318e-43	-14.2	3.9931	8.56881e-33	-14.1	4.27083	4.32299e-36
																																									-13.95	4.71579	3.41991e-43	-14.2	4.01379	4.21107e-33	-14.1	4.29167	2.06764e-36
																																									-13.95	4.73684	1.52123e-43	-14.2	4.03448	2.06404e-33	-14.1	4.3125	9.85642e-37
																																									-13.95	4.7579	6.74458e-44	-14.2	4.05517	1.00901e-33	-14.1	4.33333	4.68294e-37
																																									-13.95	4.77895	2.98051e-44	-14.2	4.07586	4.91959e-34	-14.1	4.35417	2.21754e-37
																																									-13.95	4.8	1.31282e-44	-14.2	4.09655	2.39228e-34	-14.1	4.375	1.04659e-37
																																									-13.95	4.82105	5.76361e-45	-14.2	4.11724	1.16022e-34	-14.1	4.39583	4.92304e-38
																																									-13.95	4.84211	2.5221e-45	-14.2	4.13793	5.61196e-35	-14.1	4.41667	2.30804e-38
																																									-13.95	4.86316	1.10004e-45	-14.2	4.15862	2.70723e-35	-14.1	4.4375	1.07846e-38
																																									-13.95	4.88421	4.78224e-46	-14.2	4.17931	1.30247e-35	-14.1	4.45833	5.0224e-39
																																									-13.95	4.90526	2.07221e-46	-14.2	4.2	6.24936e-36	-14.1	4.47917	2.33115e-39
																																									-13.95	4.92632	8.9498e-47	-14.2	4.22069	2.99034e-36	-14.1	4.5	1.07839e-39
																																									-13.95	4.94737	3.85276e-47	-14.2	4.24138	1.42696e-36	-14.1	4.52083	4.97202e-40
																																									-13.95	4.96842	1.65314e-47	-14.2	4.26207	6.79056e-37	-14.1	4.54167	2.28474e-40
																																									-13.95	4.98947	7.07011e-48	-14.2	4.28276	3.22246e-37	-14.1	4.5625	1.04637e-40
																																									-13.95	5.01053	3.01385e-48	-14.2	4.30345	1.52493e-37	-14.1	4.58333	4.77619e-41
																																									-13.95	5.03158	1.28055e-48	-14.2	4.32414	7.19582e-38	-14.1	4.60417	2.17281e-41
																																									-13.95	5.05263	5.42316e-49	-14.2	4.34483	3.38587e-38	-14.1	4.625	9.85164e-42
																																									-13.95	5.07368	2.28922e-49	-14.2	4.36552	1.58857e-38	-14.1	4.64583	4.45183e-42
																																									-13.95	5.09474	9.63171e-50	-14.2	4.38621	7.43155e-39	-14.1	4.66667	2.00499e-42
																																									-13.95	5.11579	4.03924e-50	-14.2	4.4069	3.46639e-39	-14.1	4.6875	8.99975e-43
																																									-13.95	5.13684	1.6884e-50	-14.2	4.42759	1.61209e-39	-14.1	4.70833	4.02616e-43
																																									-13.95	5.1579	7.03449e-51	-14.2	4.44828	7.47488e-40	-14.1	4.72917	1.79512e-43
																																									-13.95	5.17895	2.92127e-51	-14.2	4.46897	3.45551e-40	-14.1	4.75	7.97695e-44
																																									-13.95	5.2	1.20918e-51	-14.2	4.48966	1.59258e-40	-14.1	4.77083	3.53282e-44
																																									-13.95	5.22105	4.98873e-52	-14.2	4.51035	7.31747e-41	-14.1	4.79167	1.55937e-44
																																									-13.95	5.24211	2.0515e-52	-14.2	4.53103	3.35183e-41	-14.1	4.8125	6.85984e-45
																																									-13.95	5.26316	8.4088e-53	-14.2	4.55172	1.53058e-41	-14.1	4.83333	3.00759e-45
																																									-13.95	5.28421	3.4354e-53	-14.2	4.57241	6.96739e-42	-14.1	4.85417	1.31421e-45
																																									-13.95	5.30526	1.39895e-53	-14.2	4.5931	3.16168e-42	-14.1	4.875	5.72332e-46
																																									-13.95	5.32632	5.67816e-54	-14.2	4.61379	1.43018e-42	-14.1	4.89583	2.4841e-46
																																									-13.95	5.34737	2.29718e-54	-14.2	4.63448	6.44877e-43	-14.1	4.91667	1.07456e-46
																																									-13.95	5.36842	9.26322e-55	-14.2	4.65517	2.89849e-43	-14.1	4.9375	4.63263e-47
																																									-13.95	5.38947	3.72314e-55	-14.2	4.67586	1.29858e-43	-14.1	4.95833	1.9905e-47
																																									-13.95	5.41053	1.49155e-55	-14.2	4.69655	5.79905e-44	-14.1	4.97917	8.52379e-48
																																									-13.95	5.43158	5.95589e-56	-14.2	4.71724	2.58126e-44	-14.1	5	3.63781e-48
																																									-13.95	5.45263	2.37047e-56	-14.2	4.73793	1.14522e-44	-14.1	5.02083	1.54733e-48
																																									-13.95	5.47368	9.40378e-57	-14.2	4.75862	5.06427e-45	-14.1	5.04167	6.55938e-49
																																									-13.95	5.49474	3.71834e-57	-14.2	4.77931	2.2321e-45	-14.1	5.0625	2.77126e-49
																																									-13.95	5.51579	1.46546e-57	-14.2	4.8	9.80562e-46	-14.1	5.08333	1.16688e-49
																																									-13.95	5.53684	5.75677e-58	-14.2	4.82069	4.29333e-46	-14.1	5.10417	4.89677e-50
																																									-13.95	5.5579	2.25403e-58	-14.2	4.84138	1.87355e-46	-14.1	5.125	2.04799e-50
																																									-13.95	5.57895	8.79668e-59	-14.2	4.86207	8.14868e-47	-14.1	5.14583	8.53649e-51
																																									-13.95	5.6	3.4218e-59	-14.2	4.88276	3.53227e-47	-14.1	5.16667	3.54621e-51
																																									-13.95	5.62105	1.32668e-59	-14.2	4.90345	1.52603e-47	-14.1	5.1875	1.46819e-51
																																									-13.95	5.64211	5.12688e-60	-14.2	4.92414	6.57064e-48	-14.1	5.20833	6.05807e-52
																																									-13.95	5.66316	1.97476e-60	-14.2	4.94483	2.8196e-48	-14.1	5.22917	2.49125e-52
																																									-13.95	5.68421	7.58142e-61	-14.2	4.96552	1.20587e-48	-14.1	5.25	1.02102e-52
																																									-13.95	5.70526	2.90108e-61	-14.2	4.98621	5.13974e-49	-14.1	5.27083	4.17044e-53
																																									-13.95	5.72632	1.10648e-61	-14.2	5.0069	2.18327e-49	-14.1	5.29167	1.69771e-53
																																									-13.95	5.74737	4.20626e-62	-14.2	5.02759	9.24273e-50	-14.1	5.3125	6.8877e-54
																																									-13.95	5.76842	1.59375e-62	-14.2	5.04828	3.89954e-50	-14.1	5.33333	2.78495e-54
																																									-13.95	5.78947	6.0189e-63	-14.2	5.06897	1.63964e-50	-14.1	5.35417	1.12225e-54
																																									-13.95	5.81053	2.26559e-63	-14.2	5.08966	6.87067e-51	-14.1	5.375	4.50708e-55
																																									-13.95	5.83158	8.49993e-64	-14.2	5.11035	2.86925e-51	-14.1	5.39583	1.80397e-55
																																									-13.95	5.85263	3.17846e-64	-14.2	5.13103	1.19413e-51	-14.1	5.41667	7.19607e-56
																																									-13.95	5.87368	1.18464e-64	-14.2	5.15172	4.95278e-52	-14.1	5.4375	2.86082e-56
																																									-13.95	5.89474	4.40068e-65	-14.2	5.17241	2.0472e-52	-14.1	5.45833	1.13349e-56
[truncated: 251,464+ more rows]

## Sheet: Figure 3
Figure 3b					Figure 3c						Figure 3d					Figure 3e									Figure 3f					Figure 3g				Figure 3i							Figure 3j								Figure 3l
	POD-like activity (a.u.)	Average	SD			Relative activity (a.u.)	Vmax (μM s-1)	Km (mM)	TON (×10-3 s-1)		Wavelength (nm)	ICTO	TO	Control		DMPO-•O2-				TEMP-1O2						H2O2 elimination (%)	Average	SD			Vmax (μM s-1)	Km (mM)		POD-like activity				CAT-like activity			E-Ef (eV)	total/100 Up	total/100 Down	*OH (Ir) Up	*OH (Ir) Down	*OH (Ti) Up	*OH (Ti) Down
ICTO	2.1987	2.2502	0.04747		ICTO	2.2502	0.351	0.665	21.601		350	2.0239	2.258	2.2277		Magnetic field (Guass)	US	ICTO	ICTO + US	Magnetic field (Guass)	US	ICTO	ICTO + US		ICTO	88.4719	89.2473	0.89632		ICTO	48.23	273.37		Reaction coordinate	Gibbs free energy (eV)	Reaction coordinate	Gibbs free energy (eV)	Reaction coordinate	Gibbs free energy (eV)		-62.1917	0	0	0	0	0	0		*OH (Ir)
	2.2597				TO	0.1568	0.0182	4.365	2.918e-05		351	2.0269	2.2625	2.2294		3000	0.23803	0.20797	0.21506	3000	0.20635	0.20841	0.22158			89.0414				TO	8.427	682.313		Path 1: H+ involved		Path 2: Without H+		S0': slab	0		-62.1687	0	0	0	0	0	0		*OH (Ti)
	2.2922										352	2.0341	2.2727	2.2337		3000.1	0.23793	0.20757	0.21475	3000.1	0.19446	0.20826	0.22205			90.2287								S0: slab	0	S0: slab	0		0		-62.1457	0	0	0	0	0	0
TO	0.1467	0.1568	0.00911								353	2.0453	2.2872	2.241		3000.2	0.23765	0.2071	0.2144	3000.2	0.19441	0.20809	0.22255		TO	9.8522	9.37223	0.587							0		0	S1': *OH+*OH	-2.79718		-62.1227	0	0	0	0	0	0
	0.1593										354	2.0591	2.3038	2.2518		3000.3	0.23727	0.20662	0.21405	3000.3	0.19447	0.20791	0.22303			8.7169								S1: *OH+*OH	-2.79718	S1: *OH+*OH	-2.79718		-2.79718		-62.0997	0	0	0	0	0	0
	0.1644										355	2.0746	2.3202	2.2656		3000.4	0.23692	0.2062	0.21378	3000.4	0.19466	0.20774	0.22346			9.5476									-2.79718		-2.79718	S2': *O	-2.61849		-62.0757	0	0	0	0	0	0
	OXD-like activity (a.u.)	Average	SD								356	2.09	2.3341	2.2817		3000.5	0.23671	0.20592	0.21365	3000.5	0.19487	0.20758	0.2238			O2 increment (mg/L)	Average	SD						S2: *OH+*H2O	-2.28762	S2: *OH+*H2O	-2.28762		-2.61849		-62.0527	0	0	0	0	0	0
ICTO	0.9678	0.9864	0.06425								357	2.1038	2.3435	2.299		3000.6	0.23671	0.20584	0.21376	3000.6	0.19484	0.20743	0.2241		ICTO	18.56	18.7233	0.438							-2.28762		-2.28762	S3': *OH+*OOH	-2.65551		-62.0297	0	0	0	0	0	0
	1.0579										358	2.1138	2.3469	2.316		3000.7	0.23686	0.206	0.21407	3000.7	0.19446	0.20731	0.22435			19.22								S3: *OH	-2.54991	S3: *OH	-2.54991		-2.65551		-62.0067	0	0	0	0	0	0
	0.9335										359	2.1183	2.3433	2.3311		3000.8	0.23705	0.20638	0.21453	3000.8	0.19374	0.20722	0.22459			18.39									-2.54991		-2.54991	S4': *H2O	-2.31782		-61.9837	0	0	0	0	0	0
TO	0.0874	0.07617	0.00977								360	2.1161	2.3327	2.3422		3000.9	0.23719	0.20692	0.21501	3000.9	0.19296	0.2072	0.22479		TO	1.53	1.25	0.371						S4: *H2O	-2.58822	S4: *H2O	-0.73991		-2.31782		-61.9607	0	0	0	0	0	0
	0.0714										361	2.1069	2.3162	2.3479		3001	0.23723	0.20755	0.21549	3001	0.1924	0.20724	0.22493			0.83									-2.58822		-0.77822	S0': slab	-1.942		-61.9377	0	0	0	0	0	0
	0.0697										362	2.0914	2.2961	2.3468		3001.1	0.23714	0.20817	0.21599	3001.1	0.19217	0.20727	0.22502			1.39								S0: slab	-2.2124				-1.942		-61.9147	0	0	0	0	0	0
											363	2.0715	2.2751	2.3383		3001.2	0.23686	0.20872	0.21658	3001.2	0.19222	0.20723	0.22511												-2.2124						-61.8907	0	0	0	0	0	0
											364	2.0498	2.2561	2.3231		3001.3	0.23644	0.20914	0.21724	3001.3	0.19236	0.20713	0.22518																		-61.8677	0	0	0	0	0	0
											365	2.0287	2.2409	2.3031		3001.4	0.23593	0.20944	0.21792	3001.4	0.19254	0.20699	0.22521																		-61.8447	0	0	0	0	0	0
											366	2.0104	2.2309	2.2812		3001.5	0.23549	0.20959	0.21852	3001.5	0.19276	0.20684	0.22513																		-61.8217	0	0	0	0	0	0
											367	1.996	2.226	2.2599		3001.6	0.23511	0.20962	0.21897	3001.6	0.19308	0.20673	0.22496																		-61.7987	0	0	0	0	0	0
											368	1.9859	2.2258	2.2415		3001.7	0.23475	0.20953	0.21935	3001.7	0.19343	0.20665	0.22472																		-61.7757	0	0	0	0	0	0
											369	1.9803	2.2295	2.2273		3001.8	0.23427	0.20934	0.21973	3001.8	0.19368	0.20658	0.22454																		-61.7527	0	0	0	0	0	0
											370	1.9783	2.2362	2.2179		3001.9	0.23366	0.20914	0.2202	3001.9	0.19356	0.20658	0.22446																		-61.7297	0	0	0	0	0	0
											371	1.9796	2.2448	2.2137		3002	0.23291	0.20901	0.22076	3002	0.19299	0.20673	0.22449																		-61.7057	0	0	0	0	0	0
											372	1.983	2.254	2.2141		3002.1	0.23205	0.20897	0.22133	3002.1	0.192	0.20708	0.22453																		-61.6827	0	0	0	0	0	0
											373	1.9866	2.2626	2.2183		3002.2	0.23104	0.20902	0.22183	3002.2	0.19079	0.20768	0.22448																		-61.6597	0	0	0	0	0	0
											374	1.9885	2.27	2.225		3002.3	0.22984	0.20914	0.22213	3002.3	0.18951	0.2085	0.22432																		-61.6367	0	0	0	0	0	0
											375	1.9868	2.2762	2.2328		3002.4	0.22845	0.20931	0.22218	3002.4	0.1883	0.20947	0.22406																		-61.6137	0	0	0	0	0	0
											376	1.9802	2.2819	2.2404		3002.5	0.22699	0.20955	0.22199	3002.5	0.18724	0.2105	0.2238																		-61.5907	0	0	0	0	0	0
											377	1.9678	2.2881	2.2472		3002.6	0.22568	0.20992	0.22159	3002.6	0.18641	0.21149	0.2236																		-61.5677	0	0	0	0	0	0
											378	1.9493	2.2954	2.2528		3002.7	0.22473	0.21038	0.22098	3002.7	0.18587	0.2124	0.22352																		-61.5447	0	0	0	0	0	0
											379	1.9244	2.3038	2.2584		3002.8	0.22423	0.2109	0.22016	3002.8	0.18567	0.21318	0.22362																		-61.5207	0	0	0	0	0	0
											380	1.8923	2.3125	2.2643		3002.9	0.22414	0.21142	0.21908	3002.9	0.18573	0.21388	0.22392																		-61.4977	0	0	0	0	0	0
											381	1.8518	2.32	2.2716		3003	0.22431	0.21191	0.21778	3003	0.186	0.21455	0.22439																		-61.4747	0	0	0	0	0	0
											382	1.8017	2.3254	2.2801		3003.1	0.22453	0.2124	0.21635	3003.1	0.1864	0.21528	0.22496																		-61.4517	0	0	0	0	0	0
											383	1.7411	2.3276	2.2892		3003.2	0.22467	0.21292	0.21487	3003.2	0.18695	0.2161	0.22564																		-61.4287	0	0	0	0	0	0
											384	1.6701	2.3261	2.298		3003.3	0.2247	0.21346	0.2134	3003.3	0.18769	0.21697	0.22642																		-61.4057	0	0	0	0	0	0
											385	1.5899	2.3207	2.3054		3003.4	0.22473	0.21398	0.21195	3003.4	0.18862	0.21784	0.22731																		-61.3827	0	0	0	0	0	0
											386	1.503	2.3115	2.3105		3003.5	0.22491	0.2144	0.21047	3003.5	0.18966	0.21857	0.22822																		-61.3597	0	0	0	0	0	0
											387	1.4119	2.2983	2.3126		3003.6	0.22535	0.21466	0.20899	3003.6	0.19061	0.21912	0.22901																		-61.3357	0	0	0	0	0	0
											388	1.3195	2.2812	2.3116		3003.7	0.22605	0.21475	0.2076	3003.7	0.19134	0.21947	0.22958																		-61.3127	0	0	0	0	0	0
											389	1.2278	2.2602	2.3073		3003.8	0.22689	0.21469	0.2064	3003.8	0.19171	0.21975	0.22991																		-61.2897	0	0	0	0	0	0
											390	1.138	2.236	2.2998		3003.9	0.22766	0.21453	0.20549	3003.9	0.19176	0.22006	0.23009																		-61.2667	0	0	0	0	0	0
											391	1.0509	2.2092	2.2891		3004	0.2282	0.21434	0.2049	3004	0.19164	0.22052	0.2303																		-61.2437	0	0	0	0	0	0
											392	0.9669	2.181	2.2757		3004.1	0.22848	0.21422	0.20458	3004.1	0.19154	0.22122	0.23062																		-61.2207	0	0	0	0	0	0
											393	0.8865	2.1528	2.2598		3004.2	0.22858	0.21422	0.2045	3004.2	0.19163	0.22211	0.23104																		-61.1977	0	0	0	0	0	0
											394	0.8106	2.1252	2.2421		3004.3	0.22871	0.21434	0.20459	3004.3	0.192	0.22312	0.23148																		-61.1747	0	0	0	0	0	0
											395	0.7398	2.0991	2.2231		3004.4	0.22903	0.21453	0.20477	3004.4	0.19259	0.22409	0.23183																		-61.1507	0	0	0	0	0	0
											396	0.6748	2.0739	2.2027		3004.5	0.2296	0.21475	0.20494	3004.5	0.19327	0.22492	0.23202																		-61.1277	0	0	0	0	0	0
											397	0.6156	2.0488	2.1807		3004.6	0.23035	0.21497	0.20502	3004.6	0.19392	0.22553	0.23204																		-61.1047	0	0	0	0	0	0
											398	0.5616	2.0226	2.1562		3004.7	0.23112	0.21518	0.205	3004.7	0.19447	0.22593	0.23191																		-61.0817	0	0	0	0	0	0
											399	0.5124	1.9949	2.1291		3004.8	0.23174	0.21537	0.2049	3004.8	0.19494	0.22621	0.23172																		-61.0587	0	0	0	0	0	0
											400	0.4671	1.9658	2.0999		3004.9	0.23216	0.21548	0.20469	3004.9	0.19538	0.22649	0.2316																		-61.0357	0	0	0	0	0	0
											401	0.4255	1.9366	2.0703		3005	0.23247	0.21548	0.20439	3005	0.19583	0.22687	0.23166																		-61.0127	0	0	0	0	0	0
											402	0.387	1.9089	2.042		3005.1	0.23282	0.21537	0.20394	3005.1	0.19631	0.22734	0.23192																		-60.9897	0	0	0	0	0	0
											403	0.3514	1.8839	2.0167		3005.2	0.23331	0.21516	0.20331	3005.2	0.19678	0.22784	0.23236																		-60.9657	0	0	0	0	0	0
											404	0.3186	1.8624	1.995		3005.3	0.23394	0.21489	0.20252	3005.3	0.19714	0.22823	0.2328																		-60.9427	0	0	0	0	0	0
											405	0.2886	1.8443	1.9769		3005.4	0.23458	0.21459	0.20164	3005.4	0.19726	0.22837	0.23308																		-60.9197	0	0	0	0	0	0
											406	0.2615	1.8288	1.9619		3005.5	0.2352	0.21424	0.20081	3005.5	0.19699	0.22815	0.23307																		-60.8967	0	0	0	0	0	0
											407	0.2376	1.8153	1.9489		3005.6	0.2358	0.21389	0.20017	3005.6	0.19623	0.22757	0.23267																		-60.8737	0	0	0	0	0	0
											408	0.2172	1.8029	1.9372		3005.7	0.23647	0.21365	0.19975	3005.7	0.19502	0.22671	0.23187																		-60.8507	0	0	0	0	0	0
											409	0.2002	1.7913	1.9265		3005.8	0.23729	0.21356	0.19956	3005.8	0.19347	0.22565	0.23071																		-60.8277	0	0	0	0	0	0
											410	0.1862	1.7799	1.9163		3005.9	0.23823	0.21361	0.19953	3005.9	0.19185	0.22451	0.22928																		-60.8047	0	0	0	0	0	0
											411	0.175	1.7687	1.9065		3006	0.23918	0.21376	0.19964	3006	0.19042	0.22333	0.22769																		-60.7807	0	0	0	0	0	0
											412	0.1658	1.7575	1.897		3006.1	0.23994	0.21389	0.19989	3006.1	0.18938	0.2221	0.22604																		-60.7577	0	0	0	0	0	0
											413	0.158	1.7459	1.8876		3006.2	0.24036	0.21398	0.20032	3006.2	0.18884	0.22079	0.2244																		-60.7347	0	0	0	0	0	0
											414	0.1512	1.7338	1.8783		3006.3	0.24035	0.21403	0.20092	3006.3	0.18885	0.21941	0.22283																		-60.7117	0	0	0	0	0	0
											415	0.145	1.7211	1.869		3006.4	0.23994	0.21408	0.20158	3006.4	0.18935	0.21802	0.22139																		-60.6887	0	0	0	0	0	0
											416	0.1394	1.7074	1.8595		3006.5	0.23924	0.21413	0.20219	3006.5	0.19017	0.21666	0.22009																		-60.6657	0	0	0	0	0	0
											417	0.1344	1.6928	1.8497		3006.6	0.23838	0.21417	0.20261	3006.6	0.19102	0.21537	0.21897																		-60.6427	0	0	0	0	0	0
											418	0.1299	1.6773	1.8392		3006.7	0.23738	0.21416	0.20285	3006.7	0.19157	0.21421	0.21803																		-60.6197	0	0	0	0	0	0
											419	0.126	1.661	1.8278		3006.8	0.23624	0.21404	0.203	3006.8	0.19162	0.21321	0.21725																		-60.5957	0	0	0	0	0	0
											420	0.1225	1.6438	1.8151		3006.9	0.23491	0.21377	0.20327	3006.9	0.19113	0.21238	0.2166																		-60.5727	0	0	0	0	0	0
											421	0.1193	1.6257	1.8009		3007	0.23345	0.21335	0.20376	3007	0.19026	0.21173	0.21605																		-60.5497	0	0	0	0	0	0
											422	0.1166	1.6065	1.7854		3007.1	0.23199	0.21283	0.2045	3007.1	0.18929	0.21119	0.21551																		-60.5267	0	0	0	0	0	0
											423	0.1142	1.5863	1.7684		3007.2	0.23071	0.21226	0.20536	3007.2	0.18845	0.21074	0.21489																		-60.5037	0	0	0	0	0	0
											424	0.1122	1.5651	1.7502		3007.3	0.22974	0.21168	0.20616	3007.3	0.18791	0.21033	0.2141																		-60.4807	0	0	0	0	0	0
											425	0.1104	1.5433	1.731		3007.4	0.22914	0.21107	0.2068	3007.4	0.18775	0.20994	0.21314																		-60.4577	0	0	0	0	0	0
											426	0.1087	1.521	1.711		3007.5	0.22882	0.21041	0.20729	3007.5	0.18801	0.20957	0.21214																		-60.4347	0	0	0	0	0	0
											427	0.1072	1.4986	1.6903		3007.6	0.22861	0.20973	0.20772	3007.6	0.18864	0.20917	0.2112																		-60.4107	0	0	0	0	0	0
											428	0.1058	1.4761	1.6688		3007.7	0.22834	0.20905	0.20817	3007.7	0.18961	0.20875	0.21037																		-60.3877	0	0	0	0	0	0
											429	0.1044	1.4535	1.6467		3007.8	0.22787	0.20846	0.20863	3007.8	0.19082	0.20831	0.2096																		-60.3647	0	0	0	0	0	0
											430	0.1032	1.4307	1.624		3007.9	0.22723	0.20801	0.20906	3007.9	0.1921	0.20788	0.20885																		-60.3417	0	0	0	0	0	0
											431	0.1021	1.4076	1.601		3008	0.22658	0.20768	0.20939	3008	0.19325	0.20747	0.20818																		-60.3187	0	0	0	0	0	0
											432	0.101	1.3841	1.5775		3008.1	0.22618	0.20751	0.20956	3008.1	0.19415	0.20715	0.20772																		-60.2957	0	0	0	0	0	0
											433	0.1001	1.3603	1.5538		3008.2	0.22621	0.20751	0.20954	3008.2	0.1948	0.20698	0.20761																		-60.2727	0	0	0	0	0	0
											434	0.0992	1.3363	1.5297		3008.3	0.22674	0.20765	0.20932	3008.3	0.19533	0.207	0.20782																		-60.2497	0	0	0	0	0	0
											435	0.0984	1.3123	1.5053		3008.4	0.22767	0.2079	0.20897	3008.4	0.19584	0.20719	0.20825																		-60.2267	0	0	0	0	0	0
											436	0.0976	1.2881	1.4805		3008.5	0.22877	0.20822	0.20857	3008.5	0.19644	0.20754	0.20879																		-60.2027	0	0	0	0	0	0
											437	0.0968	1.2639	1.4555		3008.6	0.22982	0.20856	0.20822	3008.6	0.19712	0.20791	0.20934																		-60.1797	0	0	0	0	0	0
											438	0.0961	1.2397	1.4302		3008.7	0.2306	0.20892	0.20788	3008.7	0.19785	0.20822	0.20987																		-60.1567	0	0	0	0	0	0
											439	0.0954	1.2153	1.4048		3008.8	0.23105	0.20931	0.20746	3008.8	0.19854	0.20839	0.21036																		-60.1337	0	0	0	0	0	0
											440	0.0947	1.1908	1.3794		3008.9	0.23122	0.20968	0.20689	3008.9	0.19914	0.2084	0.21075																		-60.1107	0	0	0	0	0	0
											441	0.0942	1.1662	1.3537		3009	0.23121	0.21003	0.20621	3009	0.19964	0.20831	0.21106																		-60.0877	0	0	0	0	0	0
											442	0.0938	1.1416	1.3279		3009.1	0.23116	0.21032	0.20556	3009.1	0.20008	0.20816	0.21128																		-60.0647	0	0	0	0	0	0
											443	0.0933	1.117	1.3019		3009.2	0.23115	0.21054	0.20506	3009.2	0.20056	0.20799	0.21152																		-60.0417	0	0	0	0	0	0
											444	0.0929	1.0925	1.2758		3009.3	0.23116	0.21064	0.20471	3009.3	0.20109	0.20785	0.21183																		-60.0177	0	0	0	0	0	0
											445	0.0924	1.0679	1.2495		3009.4	0.23113	0.2106	0.20442	3009.4	0.20172	0.2078	0.21228																		-59.9947	0	0	0	0	0	0
											446	0.0919	1.043	1.2234		3009.5	0.23101	0.21042	0.20407	3009.5	0.20242	0.20789	0.21279																		-59.9717	0	0	0	0	0	0
											447	0.0914	1.0176	1.1971		3009.6	0.23076	0.21012	0.20369	3009.6	0.20322	0.2082	0.21331																		-59.9487	0	0	0	0	0	0
											448	0.0911	0.9918	1.171		3009.7	0.23038	0.20982	0.20335	3009.7	0.20406	0.2087	0.21371																		-59.9257	0	0	0	0	0	0
											449	0.0908	0.9659	1.1449		3009.8	0.22992	0.20958	0.20314	3009.8	0.20496	0.2094	0.21394																		-59.9027	0	0	0	0	0	0
											450	0.0905	0.9402	1.1187		3009.9	0.22939	0.20946	0.20309	3009.9	0.20593	0.21023	0.21409																		-59.8797	0	0	0	0	0	0
											451	0.0903	0.9151	1.0923		3010	0.22885	0.20939	0.2032	3010	0.20699	0.21116	0.2143																		-59.8567	0	0	0	0	0	0
											452	0.0899	0.8904	1.0654		3010.1	0.22834	0.20931	0.20342	3010.1	0.20817	0.21213	0.21478																		-59.8327	0	0	0	0	0	0
											453	0.0897	0.866	1.0379		3010.2	0.22791	0.20914	0.20365	3010.2	0.20941	0.213	0.2156																		-59.8097	0	0	0	0	0	0
											454	0.0893	0.8419	1.01		3010.3	0.22761	0.20887	0.20379	3010.3	0.21057	0.21365	0.21674																		-59.7867	0	0	0	0	0	0
											455	0.0889	0.8179	0.9816		3010.4	0.22741	0.20853	0.20377	3010.4	0.21157	0.21398	0.21809																		-59.7637	0	0	0	0	0	0
											456	0.0884	0.7945	0.9531		3010.5	0.22726	0.2082	0.2036	3010.5	0.2123	0.21406	0.21946																		-59.7407	0	0	0	0	0	0
											457	0.0878	0.7716	0.9247		3010.6	0.22709	0.20797	0.20326	3010.6	0.21278	0.21406	0.22072																		-59.7177	0	0	0	0	0	0
											458	0.0873	0.7487	0.8971		3010.7	0.22684	0.20797	0.20269	3010.7	0.213	0.21421	0.22182																		-59.6947	0	0	0	0	0	0
											459	0.087	0.7255	0.8706		3010.8	0.22648	0.2082	0.20182	3010.8	0.21298	0.21468	0.2228																		-59.6717	0	0	0	0	0	0
											460	0.0866	0.7013	0.8455		3010.9	0.22608	0.20866	0.20059	3010.9	0.21269	0.2155	0.22374																		-59.6477	0	0	0	0	0	0
											461	0.0864	0.6763	0.8217		3011	0.22574	0.2092	0.19909	3011	0.21217	0.21656	0.22471																		-59.6247	0	0	0	0	0	0
											462	0.0863	0.6509	0.7985		3011.1	0.22552	0.20971	0.19754	3011.1	0.21145	0.21765	0.22571																		-59.6017	0	0	0	0	0	0
											463	0.0863	0.6259	0.7752		3011.2	0.22542	0.21012	0.19623	3011.2	0.21061	0.21862	0.22665																		-59.5787	0	0	0	0	0	0
											464	0.0863	0.6021	0.751		3011.3	0.22539	0.21038	0.19535	3011.3	0.20962	0.21939	0.22738																		-59.5557	0	0	0	0	0	0
											465	0.0861	0.5799	0.7255		3011.4	0.22538	0.21054	0.19492	3011.4	0.20842	0.21998	0.22783																		-59.5327	0	0	0	0	0	0
											466	0.0859	0.5593	0.699		3011.5	0.22543	0.21055	0.19483	3011.5	0.20686	0.2205	0.22792																		-59.5097	0	0	0	0	0	0
											467	0.0858	0.5401	0.6721		3011.6	0.22568	0.21044	0.19491	3011.6	0.20484	0.22106	0.22771																		-59.4867	0	0	0	0	0	0
											468	0.0857	0.5218	0.6459		3011.7	0.22621	0.21018	0.19502	3011.7	0.2025	0.22168	0.22724																		-59.4627	0	0	0	0	0	0
											469	0.0856	0.5043	0.6209		3011.8	0.22697	0.20986	0.19506	3011.8	0.20011	0.22232	0.22662																		-59.4397	0	0	0	0	0	0
											470	0.0854	0.4872	0.5977		3011.9	0.22783	0.20952	0.19503	3011.9	0.198	0.22292	0.2259																		-59.4167	0	0	0	0	0	0
											471	0.0851	0.4704	0.576		3012	0.22862	0.20922	0.19492	3012	0.19638	0.22337	0.22515																		-59.3937	0	0	0	0	0	0
											472	0.0849	0.4538	0.5557		3012.1	0.22925	0.20898	0.19467	3012.1	0.19528	0.22362	0.22448																		-59.3707	0	0	0	0	0	0
											473	0.0846	0.4374	0.5362		3012.2	0.2297	0.20878	0.19429	3012.2	0.19458	0.22362	0.22394																		-59.3477	0	0	0	0	0	0
											474	0.0844	0.4212	0.517		3012.3	0.23005	0.20856	0.19381	3012.3	0.19424	0.22345	0.22349																		-59.3247	0	0	0	0	0	0
											475	0.0842	0.4051	0.498		3012.4	0.23031	0.20834	0.19327	3012.4	0.19421	0.22319	0.22297																		-59.3017	0	0	0	0	0	0
											476	0.0841	0.3893	0.4789		3012.5	0.23051	0.20814	0.19282	3012.5	0.19444	0.22298	0.22223																		-59.2777	0	0	0	0	0	0
											477	0.0839	0.3736	0.4593		3012.6	0.23062	0.20803	0.19262	3012.6	0.19476	0.22292	0.22115																		-59.2547	0	0	0	0	0	0
											478	0.0835	0.3584	0.4391		3012.7	0.23064	0.20804	0.19278	3012.7	0.19496	0.22306	0.21981																		-59.2317	0	0	0	0	0	0
											479	0.0832	0.3437	0.4184		3012.8	0.23054	0.2082	0.1933	3012.8	0.19485	0.22333	0.21841																		-59.2087	0	0	0	0	0	0
											480	0.0828	0.3296	0.3977		3012.9	0.23029	0.20846	0.19404	3012.9	0.19451	0.22362	0.21712																		-59.1857	0	0	0	0	0	0
											481	0.0822	0.3163	0.3775		3013	0.22986	0.20875	0.19482	3013	0.19414	0.22388	0.21606																		-59.1627	0	0	0	0	0	0
											482	0.0817	0.3037	0.3582		3013.1	0.22922	0.20902	0.19549	3013.1	0.19398	0.22409	0.21526																		-59.1397	0	0	0	0	0	0
											483	0.0813	0.2918	0.34		3013.2	0.22842	0.20927	0.196	3013.2	0.19419	0.22428	0.21468																		-59.1167	0	0	0	0	0	0
											484	0.081	0.2805	0.323		3013.3	0.22755	0.20948	0.19638	3013.3	0.19465	0.22449	0.21424																		-59.0927	3.23e-05	-3.23e-05	0	0	0	0
											485	0.0807	0.2698	0.3068		3013.4	0.2267	0.20966	0.19672	3013.4	0.19516	0.22472	0.2138																		-59.0697	0.00667	-0.00667	0	0	0	0
											486	0.0807	0.2595	0.2916		3013.5	0.22592	0.20979	0.19712	3013.5	0.19549	0.22494	0.21326																		-59.0467	0.12303	-0.12303	0	0	0	0
											487	0.0807	0.2496	0.2774		3013.6	0.22529	0.20986	0.19765	3013.6	0.19552	0.22509	0.2126																		-59.0237	0.24365	-0.24365	0	0	0	0
											488	0.0807	0.2402	0.2644		3013.7	0.22478	0.20991	0.19827	3013.7	0.19529	0.22517	0.21182																		-59.0007	0.05573	-0.05574	0	0	0	0
											489	0.0807	0.2311	0.2527		3013.8	0.22441	0.21002	0.19892	3013.8	0.19489	0.22518	0.21102																		-58.9777	0.00572	-0.00572	0	0	0	0
											490	0.0807	0.2225	0.2421		3013.9	0.22414	0.21023	0.1995	3013.9	0.19446	0.22515	0.21029																		-58.9547	0.10263	-0.10263	0	0	0	0
											491	0.0806	0.2141	0.2324		3014	0.22398	0.2105	0.19994	3014	0.194	0.22509	0.20972																		-58.9317	0.25041	-0.25041	0	0	0	0
											492	0.0805	0.206	0.2234		3014.1	0.22396	0.2107	0.20022	3014.1	0.19351	0.22498	0.20938																		-58.9077	0.07078	-0.07078	0	0	0	0
											493	0.0803	0.1981	0.2148		3014.2	0.22408	0.21074	0.20034	3014.2	0.19297	0.22476	0.20926																		-58.8847	0.00205	-0.00205	0	0	0	0
											494	0.08	0.1905	0.2066		3014.3	0.22431	0.21053	0.20034	3014.3	0.19249	0.2244	0.20924																		-58.8617	5.5e-06	-5.5e-06	0	0	0	0
											495	0.0798	0.1834	0.1989		3014.4	0.22464	0.21005	0.20027	3014.4	0.19217	0.22385	0.20928																		-58.8387	0.0003908	-0.0003907	0	0	0	0
											496	0.0795	0.1769	0.1918		3014.5	0.22505	0.20934	0.2002	3014.5	0.19215	0.22316	0.20934																		-58.8157	0.03232	-0.03232	0	0	0	0
											497	0.0793	0.1711	0.1855		3014.6	0.22553	0.20846	0.20018	3014.6	0.19246	0.22244	0.2095																		-58.7927	0.33825	-0.33825	0	0	0	0
											498	0.0792	0.1666	0.1805		3014.7	0.22608	0.2075	0.20017	3014.7	0.19309	0.22188	0.20986																		-58.7697	0.67026	-0.67026	0	0	0	0
											499	0.079	0.1634	0.1771		3014.8	0.22667	0.20658	0.20007	3014.8	0.19393	0.22159	0.21039																		-58.7467	0.27307	-0.27316	0	0	0	0
											500	0.0789	0.1621	0.1756		3014.9	0.22733	0.20581	0.19984	3014.9	0.19489	0.22158	0.21097																		-58.7227	0.3191	-0.31909	0	0	2e-05	-2e-05
																3015	0.22805	0.20526	0.19944	3015	0.19588	0.22172	0.21147																		-58.6997	1.06279	-1.06269	0	0	2e-05	-2e-05
																3015.1	0.2288	0.20493	0.19897	3015.1	0.19684	0.22189	0.21176																		-58.6767	1.92835	-1.92825	0	0	1e-05	-1e-05
																3015.2	0.22949	0.20477	0.19857	3015.2	0.19773	0.22199	0.21183																		-58.6537	1.55494	-1.55504	0	0	0	0
																3015.3	0.23005	0.2047	0.19839	3015.3	0.19855	0.22205	0.21175																		-58.6307	1.63192	-1.63192	0	0	1e-05	-1e-05
																3015.4	0.23045	0.20467	0.19851	3015.4	0.19925	0.2221	0.21154																		-58.6077	2.07913	-2.07915	0	0	1e-05	-1e-05
																3015.5	0.23072	0.20467	0.19897	3015.5	0.19971	0.22215	0.21126																		-58.5847	1.76584	-1.76585	0	0	0	0
																3015.6	0.23088	0.20477	0.1997	3015.6	0.19985	0.22219	0.21087																		-58.5617	1.82088	-1.82088	0	0	0	0
																3015.7	0.23097	0.20505	0.20062	3015.7	0.19959	0.22214	0.21042																		-58.5377	2.42981	-2.42982	0	0	0	0
																3015.8	0.23106	0.20551	0.20161	3015.8	0.19898	0.222	0.20995																		-58.5147	2.16207	-2.16207	0	0	0	0
																3015.9	0.23118	0.20607	0.20252	3015.9	0.19824	0.22184	0.20954																		-58.4917	2.06705	-2.06706	0	0	0	0
																3016	0.23138	0.20661	0.20322	3016	0.19765	0.22172	0.20926																		-58.4687	1.72591	-1.72591	0	0	0.0003	-0.0003
																3016.1	0.23161	0.20698	0.20367	3016.1	0.19742	0.22168	0.20913																		-58.4457	1.82924	-1.82924	0	0	0.00604	-0.00604
																3016.2	0.23177	0.20718	0.20388	3016.2	0.19765	0.22171	0.20915																		-58.4227	1.58955	-1.58955	0	0	0.01293	-0.01293
																3016.3	0.2318	0.20725	0.20396	3016.3	0.19823	0.2217	0.20929																		-58.3997	0.84451	-0.84453	0	0	0.0032	-0.0032
																3016.4	0.23169	0.20726	0.20403	3016.4	0.19889	0.22157	0.20951																		-58.3767	0.88669	-0.88668	0	0	8e-05	-8e-05
																3016.5	0.23152	0.20727	0.20413	3016.5	0.19932	0.22129	0.20976																		-58.3527	1.56004	-1.56004	0	0	0	0
																3016.6	0.23147	0.2073	0.20425	3016.6	0.19924	0.22088	0.20996																		-58.3297	1.93743	-1.93744	0	0	0	0
																3016.7	0.23172	0.20734	0.20432	3016.7	0.19859	0.22043	0.21006																		-58.3067	1.09655	-1.09655	0	0	0	0
																3016.8	0.23229	0.20736	0.20425	3016.8	0.19744	0.22004	0.21003																		-58.2837	0.60266	-0.60266	0	0	0	0
																3016.9	0.23314	0.20739	0.20404	3016.9	0.19598	0.21975	0.20983																		-58.2607	0.33703	-0.33703	0	0	0	0
																3017	0.23416	0.20748	0.20373	3017	0.19441	0.21955	0.20941																		-58.2377	0.15118	-0.15118	0	0	0	0
																3017.1	0.23526	0.20769	0.20343	3017.1	0.1929	0.2194	0.20879																		-58.2147	0.01058	-0.01058	0	0	0	0
																3017.2	0.23637	0.20808	0.20324	3017.2	0.19159	0.21925	0.20809																		-58.1917	0.00778	-0.00778	0	0	0	0
																3017.3	0.23745	0.20866	0.20321	3017.3	0.19066	0.21912	0.20749																		-58.1677	0.13218	-0.13218	0	0	0	0
																3017.4	0.23846	0.2094	0.20338	3017.4	0.19018	0.21903	0.20713																		-58.1447	0.29512	-0.29515	0	0	0	0
																3017.5	0.23933	0.21025	0.20372	3017.5	0.19025	0.21904	0.20711																		-58.1217	0.29394	-0.29392	0	0	0	0
																3017.6	0.24002	0.21118	0.20419	3017.6	0.19082	0.21918	0.20738																		-58.0987	0.12488	-0.12478	0	0	0	0
																3017.7	0.24057	0.21215	0.20475	3017.7	0.19183	0.21945	0.20788																		-58.0757	0.00677	-0.00676	0	0	0	0
																3017.8	0.24102	0.21314	0.20538	3017.8	0.19315	0.21982	0.2085																		-58.0527	3.31e-05	-3.31e-05	0	0	0	0
																3017.9	0.24143	0.2141	0.20612	3017.9	0.19456	0.22024	0.20918																		-58.0297	0	0	0	0	0	0
																3018	0.24181	0.21492	0.20699	3018	0.19585	0.22064	0.20983																		-58.0067	0	0	0	0	0	0
																3018.1	0.24211	0.21553	0.20795	3018.1	0.19682	0.22099	0.21037																		-57.9827	0	0	0	0	0	0
																3018.2	0.24228	0.21592	0.20888	3018.2	0.1974	0.22126	0.21074																		-57.9597	0	0	0	0	0	0
																3018.3	0.24231	0.2162	0.20972	3018.3	0.19764	0.22142	0.211																		-57.9367	0	0	0	0	0	0
																3018.4	0.24224	0.21651	0.21039	3018.4	0.19769	0.22143	0.21119																		-57.9137	0	0	0	0	0	0
																3018.5	0.24214	0.21695	0.21091	3018.5	0.19769	0.22121	0.21138																		-57.8907	0	0	0	0	0	0
																3018.6	0.24212	0.21753	0.21128	3018.6	0.19776	0.22073	0.21168																		-57.8677	0	0	0	0	0	0
																3018.7	0.24223	0.21815	0.2115	3018.7	0.19794	0.22002	0.21212																		-57.8447	0	0	0	0	0	0
																3018.8	0.24246	0.21869	0.21152	3018.8	0.19824	0.21913	0.2127																		-57.8217	0	0	0	0	0	0
																3018.9	0.24273	0.21902	0.21129	3018.9	0.1986	0.21817	0.21339																		-57.7977	0	0	0	0	0	0
																3019	0.24293	0.21908	0.21075	3019	0.19895	0.21725	0.21419																		-57.7747	0	0	0	0	0	0
																3019.1	0.24296	0.2189	0.20992	3019.1	0.19914	0.21645	0.21518																		-57.7517	0	0	0	0	0	0
																3019.2	0.24281	0.2186	0.20888	3019.2	0.1991	0.21582	0.21637																		-57.7287	0	0	0	0	0	0
																3019.3	0.24253	0.2183	0.20785	3019.3	0.19883	0.21543	0.21778																		-57.7057	0	0	0	0	0	0
																3019.4	0.24216	0.21808	0.207	3019.4	0.1984	0.21531	0.21924																		-57.6827	0	0	0	0	0	0
																3019.5	0.24178	0.21791	0.20647	3019.5	0.19794	0.21548	0.22067																		-57.6597	0	0	0	0	0	0
																3019.6	0.24134	0.21771	0.20628	3019.6	0.19751	0.21588	0.22193																		-57.6367	0	0	0	0	0	0
																3019.7	0.24085	0.21742	0.20633	3019.7	0.19713	0.21645	0.22298																		-57.6127	0	0	0	0	0	0
																3019.8	0.24026	0.21707	0.20652	3019.8	0.19667	0.21705	0.22375																		-57.5897	0	0	0	0	0	0
																3019.9	0.23957	0.21668	0.20675	3019.9	0.196	0.21754	0.22414																		-57.5667	0	0	0	0	0	0
																3020	0.23878	0.21632	0.20697	3020	0.19502	0.21778	0.22411																		-57.5437	0	0	0	0	0	0
																3020.1	0.23798	0.21603	0.20719	3020.1	0.19374	0.21781	0.22366																		-57.5207	0	0	0	0	0	0
																3020.2	0.23723	0.2158	0.2074	3020.2	0.19224	0.21776	0.22295																		-57.4977	0	0	0	0	0	0
																3020.3	0.23665	0.21561	0.2076	3020.3	0.1907	0.21778	0.22218																		-57.4747	0	0	0	0	0	0
																3020.4	0.23626	0.2154	0.20778	3020.4	0.18928	0.21799	0.22158																		-57.4517	0	0	0	0	0	0
																3020.5	0.23606	0.21512	0.20787	3020.5	0.18816	0.21837	0.22137																		-57.4277	0	0	0	0	0	0
																3020.6	0.23602	0.21468	0.20781	3020.6	0.18745	0.21884	0.2216																		-57.4047	0	0	0	0	0	0
																3020.7	0.23608	0.21409	0.20758	3020.7	0.18717	0.2193	0.22226																		-57.3817	0	0	0	0	0	0
																3020.8	0.23613	0.21338	0.20715	3020.8	0.18726	0.21967	0.22328																		-57.3587	0	0	0	0	0	0
																3020.9	0.236	0.21265	0.20661	3020.9	0.18769	0.21992	0.22454																		-57.3357	0	0	0	0	0	0
																3021	0.23555	0.212	0.20607	3021	0.18852	0.22004	0.22596																		-57.3127	0	0	0	0	0	0
																3021.1	0.23471	0.21147	0.20562	3021.1	0.18983	0.22002	0.22748																		-57.2897	0	0	0	0	0	0
																3021.2	0.23355	0.21106	0.20523	3021.2	0.19164	0.21989	0.229																		-57.2667	0	0	0	0	0	0
																3021.3	0.23223	0.21074	0.20479	3021.3	0.19386	0.21971	0.23049																		-57.2427	0	0	0	0	0	0
																3021.4	0.23091	0.21056	0.20418	3021.4	0.19625	0.2195	0.23191																		-57.2197	0	0	0	0	0	0
																3021.5	0.22967	0.21052	0.20334	3021.5	0.19863	0.21928	0.23328																		-57.1967	0	0	0	0	0	0
																3021.6	0.22852	0.2106	0.20229	3021.6	0.20089	0.21905	0.23462																		-57.1737	0	0	0	0	0	0
																3021.7	0.22743	0.21078	0.20113	3021.7	0.20305	0.2188	0.23594																		-57.1507	0	0	0	0	0	0
																3021.8	0.22644	0.21102	0.19995	3021.8	0.20511	0.21861	0.23719																		-57.1277	0	0	0	0	0	0
																3021.9	0.22557	0.21134	0.19886	3021.9	0.20703	0.21851	0.23833																		-57.1047	0	0	0	0	0	0
																3022	0.22487	0.2118	0.19795	3022	0.20876	0.21854	0.23931																		-57.0817	0	0	0	0	0	0
																3022.1	0.22429	0.21243	0.19729	3022.1	0.21028	0.2186	0.24008																		-57.0587	0	0	0	0	0	0
																3022.2	0.22383	0.21324	0.19691	3022.2	0.21168	0.21855	0.24062																		-57.0347	0	0	0	0	0	0
																3022.3	0.22347	0.21413	0.19679	3022.3	0.21308	0.21824	0.24088																		-57.0117	0	0	0	0	0	0
																3022.4	0.22323	0.21498	0.19689	3022.4	0.21456	0.21762	0.24087																		-56.9887	0	0	0	0	0	0
																3022.5	0.22318	0.21568	0.19719	3022.5	0.21612	0.2168	0.2406																		-56.9657	0	0	0	0	0	0
																3022.6	0.22337	0.21621	0.19771	3022.6	0.21764	0.21601	0.2401																		-56.9427	0	0	0	0	0	0
																3022.7	0.22385	0.21658	0.19838	3022.7	0.21904	0.21548	0.23938																		-56.9197	0	0	0	0	0	0
																3022.8	0.22461	0.21685	0.19915	3022.8	0.22025	0.21538	0.23843																		-56.8967	0	0	0	0	0	0
																3022.9	0.22557	0.2171	0.19989	3022.9	0.22133	0.21573	0.23724																		-56.8737	0	0	0	0	0	0
																3023	0.22658	0.21735	0.2006	3023	0.22226	0.21647	0.2358																		-56.8497	0	0	0	0	0	0
																3023.1	0.22743	0.21759	0.2013	3023.1	0.22302	0.21746	0.23411																		-56.8267	0	0	0	0	0	0
																3023.2	0.22797	0.21779	0.20211	3023.2	0.22358	0.21855	0.23228																		-56.8037	0	0	0	0	0	0
																3023.3	0.22817	0.21801	0.20298	3023.3	0.22394	0.21957	0.23042																		-56.7807	0	0	0	0	0	0
																3023.4	0.22811	0.21827	0.20381	3023.4	0.22419	0.22042	0.22869																		-56.7577	0	0	0	0	0	0
																3023.5	0.22795	0.21859	0.20441	3023.5	0.22441	0.22109	0.22716																		-56.7347	0	0	0	0	0	0
																3023.6	0.22788	0.21896	0.20472	3023.6	0.22463	0.22166	0.22582																		-56.7117	0	0	0	0	0	0
																3023.7	0.228	0.21931	0.2048	3023.7	0.22479	0.22224	0.22457																		-56.6887	0	0	0	0	0	0
																3023.8	0.22836	0.21957	0.20486	3023.8	0.22486	0.22289	0.22332																		-56.6647	0	0	0	0	0	0
																3023.9	0.22893	0.21973	0.20511	3023.9	0.22472	0.2236	0.22201																		-56.6417	0	0	0	0	0	0
																3024	0.22969	0.21983	0.20562	3024	0.22437	0.22429	0.22069																		-56.6187	0	0	0	0	0	0
																3024.1	0.23056	0.21991	0.20635	3024.1	0.22386	0.22489	0.21944																		-56.5957	0	0	0	0	0	0
																3024.2	0.23149	0.21995	0.20717	3024.2	0.22331	0.22533	0.21836																		-56.5727	0	0	0	0	0	0
																3024.3	0.23246	0.21994	0.20791	3024.3	0.22291	0.22557	0.2175																		-56.5497	0	0	0	0	0	0
																3024.4	0.23342	0.21986	0.20848	3024.4	0.22277	0.22567	0.21685																		-56.5267	0	0	0	0	0	0
																3024.5	0.23433	0.21978	0.20883	3024.5	0.22291	0.22564	0.21634																		-56.5037	0	0	0	0	0	0
																3024.6	0.23507	0.21983	0.20896	3024.6	0.22325	0.22552	0.21592																		-56.4797	0	0	0	0	0	0
																3024.7	0.23556	0.22009	0.20887	3024.7	0.22371	0.22534	0.21552																		-56.4567	0	0	0	0	0	0
																3024.8	0.23574	0.22056	0.20863	3024.8	0.22426	0.22509	0.21513																		-56.4337	0	0	0	0	0	0
																3024.9	0.23564	0.2211	0.2083	3024.9	0.22484	0.22474	0.21474																		-56.4107	0	0	0	0	0	0
																3025	0.23528	0.22158	0.208	3025	0.22543	0.22433	0.21437																		-56.3877	0	0	0	0	0	0
																3025.1	0.23477	0.22193	0.20779	3025.1	0.22593	0.22393	0.21402																		-56.3647	0	0	0	0	0	0
																3025.2	0.2342	0.22213	0.20769	3025.2	0.22625	0.22365	0.2137																		-56.3417	0	0	0	0	0	0
																3025.3	0.23375	0.22225	0.20771	3025.3	0.22629	0.22354	0.21343																		-56.3187	0	0	0	0	0	0
																3025.4	0.23349	0.22236	0.20783	3025.4	0.22607	0.22357	0.21319																		-56.2947	0	0	0	0	0	0
																3025.5	0.23339	0.22248	0.20808	3025.5	0.22562	0.22363	0.21301																		-56.2717	0	0	0	0	0	0
																3025.6	0.23331	0.2226	0.20845	3025.6	0.225	0.22358	0.21292																		-56.2487	0	0	0	0	0	0
																3025.7	0.23313	0.22269	0.20892	3025.7	0.22426	0.22338	0.21295																		-56.2257	0	0	0	0	0	0
																3025.8	0.23274	0.22269	0.20942	3025.8	0.22342	0.22304	0.21308																		-56.2027	0	0	0	0	0	0
																3025.9	0.23219	0.22255	0.20989	3025.9	0.22259	0.22269	0.21324																		-56.1797	0	0	0	0	0	0
																3026	0.23149	0.22226	0.21028	3026	0.22183	0.2225	0.2133																		-56.1567	0	0	0	0	0	0
																3026.1	0.2307	0.22188	0.21056	3026.1	0.22119	0.22254	0.2132																		-56.1337	0	0	0	0	0	0
																3026.2	0.22986	0.22147	0.21071	3026.2	0.22062	0.22281	0.213																		-56.1097	0	0	0	0	0	0
																3026.3	0.22903	0.22106	0.21079	3026.3	0.22004	0.22325	0.21277																		-56.0867	0	0	0	0	0	0
																3026.4	0.22827	0.2207	0.21081	3026.4	0.21924	0.2237	0.21266																		-56.0637	0	0	0	0	0	0
																3026.5	0.22763	0.22033	0.2108	3026.5	0.21818	0.22402	0.21267																		-56.0407	0	0	0	0	0	0
																3026.6	0.22707	0.21993	0.21076	3026.6	0.21685	0.22416	0.21277																		-56.0177	0	0	0	0	0	0
																3026.7	0.22659	0.2195	0.21067	3026.7	0.21543	0.22413	0.21285																		-55.9947	0	0	0	0	0	0
																3026.8	0.22617	0.21901	0.21051	3026.8	0.21415	0.22402	0.21288																		-55.9717	0	0	0	0	0	0
																3026.9	0.2258	0.21846	0.21028	3026.9	0.21322	0.22391	0.21292																		-55.9487	0	0	0	0	0	0
																3027	0.22556	0.21787	0.20997	3027	0.21278	0.22383	0.21307																		-55.9247	0	0	0	0	0	0
																3027.1	0.22546	0.21721	0.20961	3027.1	0.21287	0.2238	0.2134																		-55.9017	0	0	0	0	0	0
																3027.2	0.22544	0.21655	0.20927	3027.2	0.21336	0.22376	0.21386																		-55.8787	0	0	0	0	0	0
																3027.3	0.22542	0.21598	0.20899	3027.3	0.21396	0.22369	0.21441																		-55.8557	0	0	0	0	0	0
																3027.4	0.22536	0.21563	0.20879	3027.4	0.21434	0.22357	0.21504																		-55.8327	0	0	0	0	0	0
																3027.5	0.22531	0.21555	0.20861	3027.5	0.21424	0.22343	0.21576																		-55.8097	0	0	0	0	0	0
																3027.6	0.22536	0.2157	0.20842	3027.6	0.21358	0.22331	0.21666																		-55.7867	0	0	0	0	0	0
																3027.7	0.22556	0.21593	0.20825	3027.7	0.21252	0.2232	0.21776																		-55.7637	0	0	0	0	0	0
																3027.8	0.22587	0.21613	0.20822	3027.8	0.21135	0.2231	0.21903																		-55.7397	0	0	0	0	0	0
																3027.9	0.22624	0.21622	0.20834	3027.9	0.21039	0.223	0.22036																		-55.7167	0	0	0	0	0	0
																3028	0.22663	0.21621	0.20857	3028	0.20986	0.22292	0.22172																		-55.6937	0	0	0	0	0	0
																3028.1	0.22701	0.21619	0.20869	3028.1	0.2098	0.22296	0.22309																		-55.6707	0	0	0	0	0	0
																3028.2	0.22742	0.21632	0.20857	3028.2	0.2102	0.22323	0.22446																		-55.6477	0	0	0	0	0	0
																3028.3	0.22785	0.2167	0.20816	3028.3	0.21093	0.22381	0.22579																		-55.6247	0	0	0	0	0	0
																3028.4	0.22832	0.21741	0.20758	3028.4	0.21184	0.22467	0.227																		-55.6017	0	0	0	0	0	0
																3028.5	0.22878	0.21845	0.20697	3028.5	0.21277	0.22574	0.22797																		-55.5787	0	0	0	0	0	0
																3028.6	0.22922	0.2197	0.20648	3028.6	0.21362	0.22684	0.22864																		-55.5547	0	0	0	0	0	0
																3028.7	0.22957	0.221	0.20608	3028.7	0.21428	0.22784	0.22902																		-55.5317	0	0	0	0	0	0
																3028.8	0.22983	0.22221	0.20572	3028.8	0.21478	0.22861	0.22927																		-55.5087	0	0	0	0	0	0
																3028.9	0.23	0.22327	0.20532	3028.9	0.21516	0.22913	0.22954																		-55.4857	0	0	0	0	0	0
																3029	0.23015	0.22416	0.20485	3029	0.2156	0.22951	0.22997																		-55.4627	0	0	0	0	0	0
																3029.1	0.23041	0.22495	0.20438	3029.1	0.2162	0.22986	0.23061																		-55.4397	0	0	0	0	0	0
																3029.2	0.23089	0.22571	0.20396	3029.2	0.21702	0.23027	0.23144																		-55.4167	0	0	0	0	0	0
																3029.3	0.23161	0.2265	0.20362	3029.3	0.21798	0.23071	0.23243																		-55.3937	0	0	0	0	0	0
																3029.4	0.2325	0.22726	0.20334	3029.4	0.21891	0.2311	0.23358																		-55.3697	0	0	0	0	0	0
																3029.5	0.23339	0.22792	0.20311	3029.5	0.21968	0.23136	0.23482																		-55.3467	0	0	0	0	0	0
																3029.6	0.23411	0.2284	0.20293	3029.6	0.22024	0.23141	0.23606																		-55.3237	0	0	0	0	0	0
																3029.7	0.23453	0.22872	0.20278	3029.7	0.22064	0.23128	0.23716																		-55.3007	0	0	0	0	0	0
																3029.8	0.23464	0.22895	0.2026	3029.8	0.22101	0.23106	0.23799																		-55.2777	0	0	0	0	0	0
																3029.9	0.23453	0.22919	0.20232	3029.9	0.22144	0.23083	0.23857																		-55.2547	0	0	0	0	0	0
																3030	0.23431	0.2295	0.2019	3030	0.22192	0.23066	0.23898																		-55.2317	0	0	0	0	0	0
																3030.1	0.23409	0.22988	0.20144	3030.1	0.22218	0.23056	0.23933																		-55.2087	0	0	0	0	0	0
																3030.2	0.23391	0.23032	0.20104	3030.2	0.22192	0.23047	0.2397																		-55.1847	0	0	0	0	0	0
																3030.3	0.23375	0.23084	0.2008	3030.3	0.2208	0.23034	0.24009																		-55.1617	0	0	0	0	0	0
																3030.4	0.23355	0.23142	0.20073	3030.4	0.21872	0.23014	0.24039																		-55.1387	0	0	0	0	0	0
																3030.5	0.23329	0.23206	0.2008	3030.5	0.21587	0.22986	0.24047																		-55.1157	0	0	0	0	0	0
																3030.6	0.23287	0.23265	0.20087	3030.6	0.21263	0.22947	0.24019																		-55.0927	0	0	0	0	0	0
																3030.7	0.23232	0.23311	0.20086	3030.7	0.20945	0.229	0.23945																		-55.0697	0	0	0	0	0	0
																3030.8	0.23165	0.23342	0.2007	3030.8	0.20671	0.22841	0.23833																		-55.0467	0	0	0	0	0	0
																3030.9	0.23094	0.23361	0.20039	3030.9	0.20466	0.22775	0.23697																		-55.0237	0	0	0	0	0	0
																3031	0.23032	0.23373	0.19996	3031	0.20336	0.22708	0.23559																		-54.9997	0	0	0	0	0	0
																3031.1	0.22983	0.23383	0.19947	3031.1	0.20274	0.22646	0.23436																		-54.9767	0	0	0	0	0	0
																3031.2	0.22943	0.23391	0.19905	3031.2	0.20264	0.22596	0.23334																		-54.9537	0	0	0	0	0	0
																3031.3	0.22903	0.23399	0.19882	3031.3	0.20283	0.22556	0.23247																		-54.9307	0	0	0	0	0	0
																3031.4	0.22854	0.23414	0.19886	3031.4	0.20305	0.22521	0.23166																		-54.9077	0	0	0	0	0	0
																3031.5	0.22792	0.23441	0.19914	3031.5	0.20308	0.22487	0.23075																		-54.8847	0	0	0	0	0	0
																3031.6	0.22725	0.23477	0.19955	3031.6	0.20286	0.22447	0.22967																		-54.8617	0	0	0	0	0	0
																3031.7	0.22659	0.2351	0.19997	3031.7	0.20242	0.224	0.2284																		-54.8387	0	0	0	0	0	0
																3031.8	0.22605	0.23523	0.20032	3031.8	0.20191	0.22348	0.22693																		-54.8147	0	0	0	0	0	0
																3031.9	0.22577	0.235	0.20058	3031.9	0.20143	0.223	0.22531																		-54.7917	0	0	0	0	0	0
																3032	0.22588	0.23433	0.20078	3032	0.201	0.22263	0.22365																		-54.7687	0	0	0	0	0	0
																3032.1	0.22645	0.23326	0.20103	3032.1	0.20061	0.22238	0.22204																		-54.7457	0	0	0	0	0	0
																3032.2	0.22742	0.23196	0.20146	3032.2	0.20022	0.22223	0.22056																		-54.7227	0	0	0	0	0	0
																3032.3	0.22861	0.23064	0.20218	3032.3	0.19989	0.22207	0.21931																		-54.6997	0	0	0	0	0	0
																3032.4	0.22984	0.22953	0.20318	3032.4	0.19965	0.22184	0.2183																		-54.6767	0	0	0	0	0	0
																3032.5	0.2309	0.22871	0.20436	3032.5	0.19952	0.22149	0.21756																		-54.6537	0	0	0	0	0	0
																3032.6	0.23163	0.22817	0.20555	3032.6	0.19948	0.22098	0.21701																		-54.6297	0	0	0	0	0	0
																3032.7	0.23188	0.22777	0.20661	3032.7	0.19951	0.22033	0.21657																		-54.6067	0	0	0	0	0	0
																3032.8	0.23166	0.22733	0.20746	3032.8	0.1996	0.21959	0.21608																		-54.5837	0	0	0	0	0	0
																3032.9	0.23103	0.22673	0.20802	3032.9	0.1998	0.21878	0.21548																		-54.5607	0	0	0	0	0	0
																3033	0.23025	0.22593	0.20838	3033	0.20012	0.21796	0.21472																		-54.5377	0	0	0	0	0	0
																3033.1	0.22955	0.22499	0.20863	3033.1	0.2006	0.21715	0.21383																		-54.5147	0	0	0	0	0	0
																3033.2	0.22902	0.22395	0.20894	3033.2	0.20121	0.21637	0.21279																		-54.4917	0	0	0	0	0	0
																3033.3	0.22861	0.22286	0.20944	3033.3	0.20199	0.21559	0.21167																		-54.4687	0	0	0	0	0	0
																3033.4	0.22817	0.22174	0.21015	3033.4	0.20291	0.21478	0.21053																		-54.4447	0	0	0	0	0	0
																3033.5	0.22754	0.22061	0.21101	3033.5	0.20387	0.21393	0.20946																		-54.4217	0	0	0	0	0	0
																3033.6	0.22663	0.21952	0.21186	3033.6	0.20475	0.21304	0.20852																		-54.3987	0	0	0	0	0	0
																3033.7	0.22551	0.21855	0.21251	3033.7	0.20539	0.21211	0.20779																		-54.3757	0	0	0	0	0	0
																3033.8	0.22439	0.21777	0.21282	3033.8	0.20572	0.21114	0.20729																		-54.3527	0	0	0	0	0	0
																3033.9	0.22349	0.21724	0.21272	3033.9	0.2057	0.21014	0.20702																		-54.3297	0	0	0	0	0	0
																3034	0.22299	0.21699	0.21232	3034	0.20535	0.20921	0.20692																		-54.3067	0	0	0	0	0	0
																3034.1	0.22296	0.21697	0.21184	3034.1	0.20478	0.20844	0.2069																		-54.2837	0	0	0	0	0	0
																3034.2	0.22333	0.21712	0.21151	3034.2	0.20405	0.20787	0.20695																		-54.2597	0	0	0	0	0	0
																3034.3	0.22398	0.21731	0.21144	3034.3	0.20329	0.20745	0.2071																		-54.2367	0	0	0	0	0	0
																3034.4	0.22473	0.21744	0.21164	3034.4	0.20257	0.2071	0.20744																		-54.2137	0	0	0	0	0	0
																3034.5	0.22542	0.21744	0.212	3034.5	0.20185	0.20675	0.20808																		-54.1907	0	0	0	0	0	0
																3034.6	0.22594	0.21726	0.21241	3034.6	0.20117	0.20639	0.20906																		-54.1677	0	0	0	0	0	0
																3034.7	0.22623	0.21688	0.21283	3034.7	0.20056	0.20604	0.21032																		-54.1447	0	0	0	0	0	0
																3034.8	0.22637	0.21634	0.21321	3034.8	0.20001	0.20572	0.21178																		-54.1217	0	0	0	0	0	0
																3034.9	0.22648	0.2157	0.21358	3034.9	0.19947	0.20546	0.21329																		-54.0987	0	0	0	0	0	0
																3035	0.22667	0.21508	0.2139	3035	0.19891	0.20529	0.21469																		-54.0747	0	0	0	0	0	0
																3035.1	0.22696	0.21454	0.21414	3035.1	0.19831	0.20525	0.21578																		-54.0517	0	0	0	0	0	0
																3035.2	0.22729	0.21418	0.21423	3035.2	0.19777	0.20535	0.21644																		-54.0287	0	0	0	0	0	0
																3035.3	0.22758	0.21402	0.21414	3035.3	0.19739	0.20561	0.21661																		-54.0057	0	0	0	0	0	0
																3035.4	0.22772	0.21409	0.2139	3035.4	0.19719	0.206	0.21637																		-53.9827	0	0	0	0	0	0
																3035.5	0.22767	0.21437	0.21347	3035.5	0.19717	0.2064	0.21588																		-53.9597	0	0	0	0	0	0
																3035.6	0.22743	0.21478	0.21287	3035.6	0.19726	0.20669	0.21527																		-53.9367	0	0	0	0	0	0
																3035.7	0.22706	0.21524	0.21208	3035.7	0.19741	0.20673	0.2147																		-53.9137	0	0	0	0	0	0
																3035.8	0.22669	0.21564	0.21116	3035.8	0.19754	0.20649	0.21422																		-53.8897	0	0	0	0	0	0
																3035.9	0.22643	0.21596	0.21023	3035.9	0.19762	0.206	0.21385																		-53.8667	0	0	0	0	0	0
																3036	0.22637	0.21618	0.20942	3036	0.19763	0.20534	0.21362																		-53.8437	0	0	0	0	0	0
																3036.1	0.22656	0.21633	0.20887	3036.1	0.19763	0.20463	0.2135																		-53.8207	0	0	0	0	0	0
																3036.2	0.22697	0.21645	0.20859	3036.2	0.19768	0.20394	0.21346																		-53.7977	0	0	0	0	0	0
																3036.3	0.22752	0.21656	0.20847	3036.3	0.19781	0.20335	0.21347																		-53.7747	0	0	0	0	0	0
																3036.4	0.2281	0.21667	0.2084	3036.4	0.19801	0.20288	0.21353																		-53.7517	0	0	0	0	0	0
																3036.5	0.22857	0.21677	0.20828	3036.5	0.19833	0.20254	0.2136																		-53.7287	0	0	0	0	0	0
																3036.6	0.22879	0.2169	0.20806	3036.6	0.1988	0.20238	0.2137																		-53.7057	0	0	0	0	0	0
																3036.7	0.2287	0.21711	0.20777	3036.7	0.19942	0.20241	0.21373																		-53.6817	0	0	0	0	0	0
																3036.8	0.22836	0.21748	0.20747	3036.8	0.20002	0.20266	0.21366																		-53.6587	0	0	0	0	0	0
																3036.9	0.22787	0.21797	0.20726	3036.9	0.20031	0.20315	0.21341																		-53.6357	0	0	0	0	0	0
																3037	0.22737	0.21847	0.20726	3037	0.20002	0.20379	0.21298																		-53.6127	0	0	0	0	0	0
																3037.1	0.2269	0.21884	0.20743	3037.1	0.19904	0.20448	0.21239																		-53.5897	0	0	0	0	0	0
																3037.2	0.22644	0.21894	0.20771	3037.2	0.19749	0.20513	0.21164																		-53.5667	0	0	0	0	0	0
																3037.3	0.22597	0.21878	0.20801	3037.3	0.19566	0.2057	0.21068																		-53.5437	0	0	0	0	0	0
																3037.4	0.22542	0.21842	0.20826	3037.4	0.19387	0.20622	0.20944																		-53.5207	0	0	0	0	0	0
																3037.5	0.2248	0.21794	0.20839	3037.5	0.19223	0.20672	0.20789																		-53.4967	0	0	0	0	0	0
																3037.6	0.22414	0.21741	0.20836	3037.6	0.19072	0.20719	0.2061																		-53.4737	0	0	0	0	0	0
																3037.7	0.2235	0.21684	0.2081	3037.7	0.18924	0.20754	0.20424																		-53.4507	0	0	0	0	0	0
																3037.8	0.22294	0.21626	0.20759	3037.8	0.18781	0.20771	0.20255																		-53.4277	0	0	0	0	0	0
																3037.9	0.22255	0.21567	0.2069	3037.9	0.18651	0.20765	0.2012																		-53.4047	0	0	0	0	0	0
																3038	0.2224	0.21508	0.2061	3038	0.18549	0.20742	0.20034																		-53.3817	0	0	0	0	0	0
																3038.1	0.22255	0.21451	0.20534	3038.1	0.1848	0.20714	0.20002																		-53.3587	0	0	0	0	0	0
																3038.2	0.22301	0.21398	0.20472	3038.2	0.1844	0.20693	0.20026																		-53.3357	0	0	0	0	0	0
																3038.3	0.22374	0.2135	0.20425	3038.3	0.18423	0.20688	0.20095																		-53.3117	0	0	0	0	0	0
																3038.4	0.22469	0.21302	0.20391	3038.4	0.18416	0.20699	0.20188																		-53.2887	0	0	0	0	0	0
																3038.5	0.22571	0.21255	0.20358	3038.5	0.18414	0.20719	0.20282																		-53.2657	0	0	0	0	0	0
																3038.6	0.22661	0.21203	0.2032	3038.6	0.18415	0.20742	0.20358																		-53.2427	0	0	0	0	0	0
																3038.7	0.22721	0.21146	0.20276	3038.7	0.18421	0.20762	0.20407																		-53.2197	0	0	0	0	0	0
																3038.8	0.22745	0.21083	0.20235	3038.8	0.18431	0.20777	0.20431																		-53.1967	0	0	0	0	0	0
																3038.9	0.22742	0.21018	0.20211	3038.9	0.18452	0.20791	0.20434																		-53.1737	0	0	0	0	0	0
																3039	0.22727	0.20957	0.20215	3039	0.18483	0.20808	0.20425																		-53.1507	0	0	0	0	0	0
																3039.1	0.22716	0.20909	0.20246	3039.1	0.18525	0.20834	0.20406																		-53.1267	0	0	0	0	0	0
																3039.2	0.22719	0.20882	0.20294	3039.2	0.18571	0.20866	0.20374																		-53.1037	0	0	0	0	0	0
																3039.3	0.2274	0.20874	0.20341	3039.3	0.18612	0.20904	0.20328																		-53.0807	0	0	0	0	0	0
																3039.4	0.22782	0.20886	0.20381	3039.4	0.18637	0.20944	0.20267																		-53.0577	0	0	0	0	0	0
																3039.5	0.22853	0.20913	0.20409	3039.5	0.18651	0.20993	0.20194																		-53.0347	0	0	0	0	0	0
																3039.6	0.22948	0.20949	0.20432	3039.6	0.18668	0.21055	0.20122																		-53.0117	0	0	0	0	0	0
																3039.7	0.23059	0.20985	0.20456	3039.7	0.18703	0.21132	0.20064																		-52.9887	0	0	0	0	0	0
																3039.8	0.23165	0.21013	0.20486	3039.8	0.1876	0.21221	0.20036																		-52.9657	0	0	0	0	0	0
																3039.9	0.23251	0.21028	0.20522	3039.9	0.18836	0.21311	0.20047																		-52.9417	0	0	0	0	0	0
																3040	0.23317	0.21028	0.2056	3040	0.18921	0.21389	0.20097																		-52.9187	0	0	0	0	0	0
																3040.1	0.23364	0.21018	0.20591	3040.1	0.19008	0.21447	0.2018																		-52.8957	0	0	0	0	0	0
																3040.2	0.23403	0.21002	0.20611	3040.2	0.19102	0.21479	0.20285																		-52.8727	0	0	0	0	0	0
																3040.3	0.23436	0.20986	0.20623	3040.3	0.1921	0.2149	0.20397																		-52.8497	0	0	0	0	0	0
																3040.4	0.23469	0.20973	0.2064	3040.4	0.19345	0.21486	0.20506																		-52.8267	0	0	0	0	0	0
																3040.5	0.2351	0.20966	0.20672	3040.5	0.19502	0.21479	0.20599																		-52.8037	0	0	0	0	0	0
																3040.6	0.2357	0.20969	0.20732	3040.6	0.19671	0.21482	0.20668																		-52.7807	0	0	0	0	0	0
																3040.7	0.23653	0.20976	0.20819	3040.7	0.19843	0.21507	0.20709																		-52.7567	0	0	0	0	0	0
																3040.8	0.23751	0.20981	0.20925	3040.8	0.20017	0.21555	0.20718																		-52.7337	0	0	0	0	0	0
																3040.9	0.23848	0.20976	0.21037	3040.9	0.20199	0.21616	0.20701																		-52.7107	0	0	0	0	0	0
																3041	0.2393	0.20957	0.21139	3041	0.20392	0.21674	0.20665																		-52.6877	0	0	0	0	0	0
																3041.1	0.23987	0.20927	0.21225	3041.1	0.20595	0.21713	0.20618																		-52.6647	0	0	0	0	0	0
																3041.2	0.24016	0.20893	0.21293	3041.2	0.20801	0.21728	0.20576																		-52.6417	0	0	0	0	0	0
																3041.3	0.24019	0.20859	0.2135	3041.3	0.21	0.21723	0.20549																		-52.6187	0	0	0	0	0	0
																3041.4	0.24002	0.2083	0.21403	3041.4	0.21176	0.21703	0.20543																		-52.5957	0	0	0	0	0	0
																3041.5	0.23978	0.20811	0.21455	3041.5	0.21317	0.21684	0.20557																		-52.5717	0	0	0	0	0	0
																3041.6	0.23963	0.20803	0.21502	3041.6	0.21411	0.21672	0.20585																		-52.5487	0	0	0	0	0	0
																3041.7	0.23972	0.20803	0.21541	3041.7	0.21463	0.21675	0.20618																		-52.5257	0	0	0	0	0	0
																3041.8	0.24013	0.20804	0.21571	3041.8	0.2148	0.21695	0.20655																		-52.5027	0	0	0	0	0	0
																3041.9	0.24079	0.208	0.216	3041.9	0.21488	0.21725	0.20694																		-52.4797	0	0	0	0	0	0
																3042	0.24163	0.20788	0.21642	3042	0.21506	0.21755	0.20736																		-52.4567	0	0	0	0	0	0
																3042.1	0.24254	0.2077	0.21706	3042.1	0.21544	0.21777	0.20782																		-52.4337	0	0	0	0	0	0
																3042.2	0.24342	0.20751	0.21793	3042.2	0.21603	0.21784	0.20831																		-52.4107	0	0	0	0	0	0
																3042.3	0.24422	0.20733	0.21894	3042.3	0.21675	0.21772	0.20873																		-52.3867	0	0	0	0	0	0
																3042.4	0.24489	0.20716	0.21998	3042.4	0.21745	0.21742	0.20899																		-52.3637	0	0	0	0	0	0
																3042.5	0.24539	0.20696	0.22089	3042.5	0.21807	0.21704	0.20901																		-52.3407	0	0	0	0	0	0
																3042.6	0.24573	0.20673	0.22165	3042.6	0.21858	0.2167	0.20881																		-52.3177	0	0	0	0	0	0
																3042.7	0.24592	0.20648	0.22233	3042.7	0.21897	0.21649	0.20844																		-52.2947	0	0	0	0	0	0
																3042.8	0.24599	0.20629	0.22308	3042.8	0.21919	0.21644	0.20791																		-52.2717	0	0	0	0	0	0
																3042.9	0.24598	0.20622	0.22404	3042.9	0.21913	0.21657	0.20722																		-52.2487	0	0	0	0	0	0
																3043	0.24587	0.20635	0.22529	3043	0.21872	0.21688	0.20633																		-52.2257	0	0	0	0	0	0
																3043.1	0.24559	0.2067	0.22674	3043.1	0.218	0.21733	0.20519																		-52.2017	0	0	0	0	0	0
																3043.2	0.24508	0.20724	0.22819	3043.2	0.21708	0.2179	0.20383																		-52.1787	0	0	0	0	0	0
																3043.3	0.24428	0.20791	0.22942	3043.3	0.2161	0.21854	0.20233																		-52.1557	0	0	0	0	0	0
																3043.4	0.2432	0.20859	0.23022	3043.4	0.21507	0.21929	0.20085																		-52.1327	0	0	0	0	0	0
																3043.5	0.24194	0.20924	0.23054	3043.5	0.21402	0.2202	0.19959																		-52.1097	0	0	0	0	0	0
																3043.6	0.2406	0.20979	0.23044	3043.6	0.21298	0.2213	0.19866																		-52.0867	0	0	0	0	0	0
																3043.7	0.23926	0.21024	0.23006	3043.7	0.212	0.22257	0.19809																		-52.0637	0	0	0	0	0	0
																3043.8	0.23795	0.2106	0.22955	3043.8	0.21125	0.22389	0.19783																		-52.0407	0	0	0	0	0	0
																3043.9	0.23662	0.21093	0.22902	3043.9	0.21083	0.22513	0.19776																		-52.0167	0	0	0	0	0	0
																3044	0.23522	0.21127	0.22849	3044	0.21087	0.22614	0.19774																		-51.9937	0	0	0	0	0	0
																3044.1	0.23367	0.21163	0.22796	3044.1	0.2114	0.22684	0.19767																		-51.9707	0	0	0	0	0	0
																3044.2	0.23205	0.21199	0.22738	3044.2	0.21245	0.22712	0.19749																		-51.9477	0	0	0	0	0	0
																3044.3	0.23045	0.21232	0.22672	3044.3	0.2139	0.227	0.19718																		-51.9247	0	0	0	0	0	0
																3044.4	0.22899	0.21257	0.22602	3044.4	0.2155	0.22651	0.19684																		-51.9017	0	0	0	0	0	0
																3044.5	0.22766	0.21269	0.22538	3044.5	0.21704	0.22572	0.19663																		-51.8787	0	0	0	0	0	0
																3044.6	0.22643	0.21264	0.22485	3044.6	0.21842	0.22478	0.19666																		-51.8557	0	0	0	0	0	0
																3044.7	0.22532	0.21234	0.22449	3044.7	0.2196	0.22382	0.19704																		-51.8317	0	0	0	0	0	0
																3044.8	0.22437	0.21177	0.22419	3044.8	0.22061	0.22295	0.19774																		-51.8087	0	0	0	0	0	0
																3044.9	0.22369	0.21097	0.22376	3044.9	0.22142	0.22224	0.1987																		-51.7857	0	0	0	0	0	0
																3045	0.22332	0.21005	0.22303	3045	0.22188	0.22174	0.19979																		-51.7627	0	0	0	0	0	0
																3045.1	0.2233	0.20912	0.22194	3045.1	0.22184	0.22142	0.20092																		-51.7397	0	0	0	0	0	0
																3045.2	0.22362	0.20821	0.22051	3045.2	0.22124	0.22123	0.20203																		-51.7167	0	0	0	0	0	0
																3045.3	0.22425	0.20729	0.21889	3045.3	0.22015	0.2211	0.20315																		-51.6937	0	0	0	0	0	0
																3045.4	0.22517	0.20632	0.21722	3045.4	0.21879	0.22097	0.20432																		-51.6707	0	0	0	0	0	0
																3045.5	0.22627	0.20529	0.2156	3045.5	0.21734	0.22077	0.20553																		-51.6467	0	0	0	0	0	0
																3045.6	0.22746	0.20421	0.21413	3045.6	0.21599	0.22046	0.20674																		-51.6237	0	0	0	0	0	0
																3045.7	0.22864	0.20316	0.21294	3045.7	0.21492	0.21997	0.20784																		-51.6007	0	0	0	0	0	0
																3045.8	0.22982	0.20216	0.21212	3045.8	0.21423	0.21926	0.20877																		-51.5777	0	0	0	0	0	0
																3045.9	0.23104	0.20124	0.21173	3045.9	0.21396	0.21835	0.20953																		-51.5547	0	0	0	0	0	0
																3046	0.23233	0.20042	0.2117	3046	0.21404	0.21734	0.21017																		-51.5317	0	0	0	0	0	0
																3046.1	0.23367	0.19973	0.21186	3046.1	0.21427	0.2164	0.21081																		-51.5087	0	0	0	0	0	0
																3046.2	0.23497	0.19927	0.212	3046.2	0.21441	0.2156	0.21151																		-51.4857	0	0	0	0	0	0
																3046.3	0.23612	0.1991	0.21197	3046.3	0.21425	0.21492	0.21235																		-51.4617	0	0	0	0	0	0
																3046.4	0.23693	0.19926	0.21167	3046.4	0.21377	0.21428	0.21335																		-51.4387	0	0	0	0	0	0
																3046.5	0.2373	0.1997	0.21116	3046.5	0.21301	0.21359	0.21451																		-51.4157	0	0	0	0	0	0
																3046.6	0.2372	0.20034	0.21056	3046.6	0.21217	0.21287	0.21568																		-51.3927	0	0	0	0	0	0
																3046.7	0.23669	0.20106	0.20996	3046.7	0.21138	0.21217	0.21675																		-51.3697	0	0	0	0	0	0
																3046.8	0.23592	0.20174	0.20942	3046.8	0.21069	0.21157	0.21759																		-51.3467	0	0	0	0	0	0
																3046.9	0.23502	0.2023	0.20894	3046.9	0.21005	0.21114	0.21825																		-51.3237	0	0	0	0	0	0
																3047	0.23407	0.20273	0.20844	3047	0.20941	0.21087	0.21893																		-51.3007	0	0	0	0	0	0
																3047.1	0.23308	0.20309	0.2079	3047.1	0.20876	0.21076	0.21982																		-51.2767	0	0	0	0	0	0
																3047.2	0.23207	0.20349	0.20729	3047.2	0.20814	0.21081	0.22103																		-51.2537	0	0	0	0	0	0
																3047.3	0.23106	0.20402	0.20661	3047.3	0.20763	0.211	0.22243																		-51.2307	0	0	0	0	0	0
																3047.4	0.23005	0.20471	0.20585	3047.4	0.20725	0.2113	0.22379																		-51.2077	0	0	0	0	0	0
																3047.5	0.22904	0.20555	0.205	3047.5	0.20698	0.21171	0.22488																		-51.1847	0	0	0	0	0	0
																3047.6	0.2281	0.20657	0.20408	3047.6	0.20676	0.21217	0.22566																		-51.1617	0	0	0	0	0	0
																3047.7	0.22737	0.2078	0.20312	3047.7	0.20654	0.21261	0.22619																		-51.1387	0	0	0	0	0	0
																3047.8	0.22699	0.20924	0.20211	3047.8	0.20631	0.21298	0.22664																		-51.1157	0	0	0	0	0	0
																3047.9	0.22704	0.21086	0.20107	3047.9	0.20607	0.21327	0.22713																		-51.0917	0	0	0	0	0	0
																3048	0.22758	0.21254	0.19999	3048	0.20585	0.21348	0.2277																		-51.0687	0	0	0	0	0	0
																3048.1	0.22849	0.21415	0.19892	3048.1	0.20569	0.21368	0.22838																		-51.0457	0	0	0	0	0	0
																3048.2	0.22964	0.21558	0.19801	3048.2	0.20558	0.21389	0.22913																		-51.0227	0	0	0	0	0	0
																3048.3	0.23085	0.21674	0.19735	3048.3	0.20553	0.21409	0.22993																		-50.9997	0	0	0	0	0	0
																3048.4	0.23189	0.21751	0.197	3048.4	0.20551	0.21423	0.23072																		-50.9767	0	0	0	0	0	0
																3048.5	0.23263	0.21784	0.19685	3048.5	0.20543	0.21425	0.23144																		-50.9537	0	0	0	0	0	0
																3048.6	0.23299	0.21776	0.19675	3048.6	0.20529	0.2141	0.23207																		-50.9307	0	0	0	0	0	0
																3048.7	0.23302	0.2174	0.19654	3048.7	0.20501	0.21375	0.23253																		-50.9067	0	0	0	0	0	0
																3048.8	0.23284	0.21697	0.19625	3048.8	0.20455	0.2132	0.23276																		-50.8837	0	0	0	0	0	0
																3048.9	0.23259	0.21663	0.19591	3048.9	0.20391	0.21246	0.23262																		-50.8607	0	0	0	0	0	0
																3049	0.23232	0.21646	0.19563	3049	0.20308	0.2116	0.23203																		-50.8377	0	0	0	0	0	0
																3049.1	0.23198	0.2164	0.19546	3049.1	0.2021	0.21074	0.23102																		-50.8147	0	0	0	0	0	0
																3049.2	0.23154	0.21632	0.19537	3049.2	0.20103	0.21002	0.22968																		-50.7917	0	0	0	0	0	0
																3049.3	0.23101	0.2161	0.19533	3049.3	0.19988	0.20955	0.22818																		-50.7687	0	0	0	0	0	0
																3049.4	0.23058	0.21572	0.19531	3049.4	0.19868	0.20935	0.22662																		-50.7457	0	0	0	0	0	0
																3049.5	0.23049	0.21516	0.19535	3049.5	0.1975	0.20934	0.22506																		-50.7217	0	0	0	0	0	0
																3049.6	0.23098	0.2145	0.19555	3049.6	0.19641	0.2094	0.22349																		-50.6987	0	0	0	0	0	0
																3049.7	0.23214	0.21376	0.19588	3049.7	0.19548	0.20944	0.22192																		-50.6757	0	0	0	0	0	0
																3049.8	0.23382	0.21302	0.19627	3049.8	0.19467	0.2094	0.22034																		-50.6527	0	0	0	0	0	0
																3049.9	0.23572	0.21235	0.1966	3049.9	0.19391	0.20925	0.21889																		-50.6297	0	0	0	0	0	0
																3050	0.23752	0.2118	0.19684	3050	0.1931	0.20902	0.21768																		-50.6067	0	0	0	0	0	0
																3050.1	0.23893	0.21142	0.19707	3050.1	0.19223	0.2087	0.21683																		-50.5837	0	0	0	0	0	0
																3050.2	0.23984	0.21119	0.19746	3050.2	0.1914	0.2083	0.21629																		-50.5607	0	0	0	0	0	0
																3050.3	0.2402	0.21112	0.19809	3050.3	0.19079	0.20782	0.21591																		-50.5377	0	0	0	0	0	0
																3050.4	0.24006	0.21116	0.19894	3050.4	0.19049	0.20729	0.21552																		-50.5137	0	0	0	0	0	0
																3050.5	0.23951	0.21129	0.19991	3050.5	0.19058	0.20671	0.21505																		-50.4907	0	0	0	0	0	0
																3050.6	0.23876	0.21151	0.2009	3050.6	0.19093	0.20609	0.21455																		-50.4677	0	0	0	0	0	0
																3050.7	0.23803	0.21171	0.20185	3050.7	0.19137	0.20542	0.21415																		-50.4447	0	0	0	0	0	0
																3050.8	0.23753	0.21177	0.20271	3050.8	0.19181	0.20471	0.21394																		-50.4217	0	0	0	0	0	0
																3050.9	0.2372	0.21158	0.20348	3050.9	0.19219	0.204	0.21383																		-50.3987	0	0	0	0	0	0
																3051	0.23681	0.21108	0.20417	3051	0.19255	0.20328	0.2137																		-50.3757	0	0	0	0	0	0
																3051.1	0.23616	0.2104	0.20485	3051.1	0.19291	0.20257	0.21339																		-50.3527	0	0	0	0	0	0
																3051.2	0.23517	0.20973	0.20555	3051.2	0.19331	0.20185	0.21276																		-50.3287	0	0	0	0	0	0
																3051.3	0.234	0.20921	0.20629	3051.3	0.19379	0.2011	0.21178																		-50.3057	0	0	0	0	0	0
																3051.4	0.23289	0.2089	0.20704	3051.4	0.19443	0.20032	0.21047																		-50.2827	0	0	0	0	0	0
																3051.5	0.232	0.20875	0.20774	3051.5	0.19533	0.19954	0.20893																		-50.2597	0	0	0	0	0	0
																3051.6	0.2313	0.20868	0.20841	3051.6	0.19644	0.19883	0.20726																		-50.2367	0	0	0	0	0	0
																3051.7	0.23061	0.20859	0.20906	3051.7	0.19767	0.19828	0.2056																		-50.2137	0	0	0	0	0	0
																3051.8	0.22974	0.20843	0.20972	3051.8	0.19889	0.19797	0.20407																		-50.1907	0	0	0	0	0	0
																3051.9	0.22859	0.20818	0.21039	3051.9	0.20002	0.1979	0.20271																		-50.1677	0	0	0	0	0	0
																3052	0.22723	0.20786	0.21097	3052	0.20108	0.19797	0.2015																		-50.1437	0	0	0	0	0	0
																3052.1	0.22579	0.20754	0.21132	3052.1	0.2021	0.19805	0.20041																		-50.1207	0	0	0	0	0	0
																3052.2	0.22444	0.20726	0.21133	3052.2	0.20308	0.19804	0.19947																		-50.0977	0	0	0	0	0	0
																3052.3	0.22335	0.20703	0.21104	3052.3	0.20395	0.198	0.19878																		-50.0747	0	0	0	0	0	0
																3052.4	0.22262	0.20685	0.21058	3052.4	0.20466	0.19804	0.19845																		-50.0517	0	0	0	0	0	0
																3052.5	0.22223	0.2067	0.21011	3052.5	0.20529	0.19827	0.19854																		-50.0287	0	0	0	0	0	0
																3052.6	0.22208	0.20661	0.20972	3052.6	0.20592	0.1987	0.19898																		-50.0057	0	0	0	0	0	0
																3052.7	0.22205	0.20664	0.20943	3052.7	0.20654	0.19927	0.19962																		-49.9827	0	0	0	0	0	0
																3052.8	0.22203	0.20677	0.20924	3052.8	0.207	0.19987	0.20024																		-49.9587	0	0	0	0	0	0
																3052.9	0.22195	0.20693	0.20916	3052.9	0.20707	0.20047	0.20063																		-49.9357	0	0	0	0	0	0
																3053	0.22181	0.20703	0.20923	3053	0.20656	0.20103	0.20068																		-49.9127	0	0	0	0	0	0
																3053.1	0.22161	0.20708	0.20949	3053.1	0.20552	0.20153	0.20047																		-49.8897	0	0	0	0	0	0
																3053.2	0.22137	0.20714	0.20989	3053.2	0.20418	0.20192	0.20012																		-49.8667	0	0	0	0	0	0
																3053.3	0.22113	0.20729	0.21033	3053.3	0.2028	0.20213	0.19982																		-49.8437	0	0	0	0	0	0
																3053.4	0.22091	0.20754	0.21069	3053.4	0.20161	0.20217	0.19974																		-49.8207	0	0	0	0	0	0
																3053.5	0.22078	0.20786	0.2109	3053.5	0.20067	0.20211	0.19999																		-49.7977	0	0	0	0	0	0
																3053.6	0.22075	0.20819	0.21093	3053.6	0.19997	0.20208	0.20053																		-49.7737	0	0	0	0	0	0
																3053.7	0.22084	0.20853	0.21079	3053.7	0.19939	0.20215	0.20125																		-49.7507	0	0	0	0	0	0
																3053.8	0.22106	0.20894	0.21048	3053.8	0.19888	0.20235	0.20198																		-49.7277	0	0	0	0	0	0
																3053.9	0.22137	0.20945	0.21001	3053.9	0.19841	0.20263	0.20266																		-49.7047	0	0	0	0	0	0
																3054	0.22165	0.21005	0.2094	3054	0.19805	0.20301	0.20336																		-49.6817	0	0	0	0	0	0
																3054.1	0.22179	0.21063	0.20872	3054.1	0.19788	0.20348	0.20423																		-49.6587	0	0	0	0	0	0
																3054.2	0.22171	0.21108	0.20806	3054.2	0.19799	0.20409	0.20543																		-49.6357	0	0	0	0	0	0
																3054.3	0.22143	0.21134	0.2075	3054.3	0.19832	0.20483	0.20698																		-49.6127	0	0	0	0	0	0
																3054.4	0.22105	0.21142	0.20708	3054.4	0.19884	0.20568	0.2088																		-49.5887	0	0	0	0	0	0
																3054.5	0.22071	0.2114	0.20683	3054.5	0.19955	0.20662	0.21068																		-49.5657	0	0	0	0	0	0
																3054.6	0.22048	0.21135	0.2068	3054.6	0.20039	0.20757	0.21239																		-49.5427	0	0	0	0	0	0
																3054.7	0.22033	0.21129	0.20701	3054.7	0.20131	0.20843	0.21376																		-49.5197	0	0	0	0	0	0
																3054.8	0.22027	0.21126	0.2074	3054.8	0.20221	0.20916	0.21466																		-49.4967	0	0	0	0	0	0
																3054.9	0.22034	0.21125	0.20789	3054.9	0.20297	0.20971	0.21504																		-49.4737	0	0	0	0	0	0
																3055	0.22056	0.21122	0.20831	3055	0.20359	0.21013	0.21493																		-49.4507	0	0	0	0	0	0
																3055.1	0.22089	0.21111	0.20853	3055.1	0.20406	0.21043	0.21439																		-49.4277	0	0	0	0	0	0
																3055.2	0.22127	0.21092	0.20847	3055.2	0.20447	0.21068	0.21358																		-49.4037	0	0	0	0	0	0
																3055.3	0.22157	0.21065	0.20816	3055.3	0.20483	0.21091	0.21266																		-49.3807	0	0	0	0	0	0
																3055.4	0.22179	0.21035	0.2077	3055.4	0.20516	0.21114	0.21181																		-49.3577	0	0	0	0	0	0
																3055.5	0.22199	0.21003	0.20726	3055.5	0.20546	0.21135	0.21111																		-49.3347	0	0	0	0	0	0
																3055.6	0.22233	0.20973	0.20692	3055.6	0.20567	0.2115	0.21057																		-49.3117	0	0	0	0	0	0
																3055.7	0.22293	0.20949	0.20669	3055.7	0.2058	0.21153	0.21014																		-49.2887	0	0	0	0	0	0
																3055.8	0.22376	0.20937	0.20656	3055.8	0.20585	0.21142	0.20981																		-49.2657	0	0	0	0	0	0
																3055.9	0.22467	0.2094	0.20652	3055.9	0.20588	0.21118	0.20957																		-49.2427	0	0	0	0	0	0
																3056	0.22552	0.20953	0.20664	3056	0.20592	0.21088	0.20945																		-49.2187	0	0	0	0	0	0
																3056.1	0.22619	0.20972	0.20694	3056.1	0.20598	0.21063	0.20944																		-49.1957	0	0	0	0	0	0
																3056.2	0.22658	0.20993	0.20736	3056.2	0.20601	0.21052	0.20951																		-49.1727	0	0	0	0	0	0
																3056.3	0.22668	0.21015	0.20778	3056.3	0.2059	0.21061	0.20975																		-49.1497	0	0	0	0	0	0
																3056.4	0.22646	0.21038	0.20806	3056.4	0.20565	0.21084	0.21023																		-49.1267	0	0	0	0	0	0
																3056.5	0.22592	0.21059	0.20819	3056.5	0.20531	0.21107	0.21097																		-49.1037	0	0	0	0	0	0
																3056.6	0.22514	0.21081	0.2082	3056.6	0.20507	0.2111	0.21195																		-49.0807	0	0	0	0	0	0
																3056.7	0.22427	0.21106	0.20818	3056.7	0.205	0.21087	0.21304																		-49.0577	0	0	0	0	0	0
																3056.8	0.22349	0.21136	0.20815	3056.8	0.20512	0.21045	0.21416																		-49.0337	0	0	0	0	0	0
																3056.9	0.22298	0.2117	0.20811	3056.9	0.20549	0.20998	0.21529																		-49.0107	0	0	0	0	0	0
																3057	0.22285	0.21207	0.20804	3057	0.20616	0.20963	0.21648																		-48.9877	0	0	0	0	0	0
																3057.1	0.22312	0.21242	0.20796	3057.1	0.20718	0.20941	0.21776																		-48.9647	0	0	0	0	0	0
																3057.2	0.22373	0.21274	0.20787	3057.2	0.20849	0.20925	0.21913																		-48.9417	0	0	0	0	0	0
																3057.3	0.22448	0.21302	0.20776	3057.3	0.20993	0.20904	0.22055																		-48.9187	0	0	0	0	0	0
																3057.4	0.22516	0.21328	0.20758	3057.4	0.21122	0.2087	0.22199																		-48.8957	0	0	0	0	0	0
																3057.5	0.2256	0.21353	0.20719	3057.5	0.21216	0.20822	0.22347																		-48.8727	0	0	0	0	0	0
																3057.6	0.22569	0.21376	0.20651	3057.6	0.21266	0.20767	0.22501																		-48.8487	0	0	0	0	0	0
																3057.7	0.22543	0.21397	0.20546	3057.7	0.21277	0.20714	0.2266																		-48.8257	0	0	0	0	0	0
																3057.8	0.2249	0.21408	0.20415	3057.8	0.21262	0.20668	0.22813																		-48.8027	0	0	0	0	0	0
																3057.9	0.22414	0.21401	0.20274	3057.9	0.21234	0.20631	0.22941																		-48.7797	0	0	0	0	0	0
																3058	0.22324	0.21369	0.2015	3058	0.21209	0.20602	0.23021																		-48.7567	0	0	0	0	0	0
																3058.1	0.22227	0.21315	0.20065	3058.1	0.212	0.20576	0.23035																		-48.7337	0	0	0	0	0	0
																3058.2	0.2213	0.21241	0.20023	3058.2	0.21211	0.20556	0.22983																		-48.7107	0	0	0	0	0	0
																3058.3	0.22038	0.21153	0.20012	3058.3	0.21235	0.20542	0.22879																		-48.6877	0	0	0	0	0	0
																3058.4	0.21965	0.21054	0.20007	3058.4	0.2126	0.20537	0.22742																		-48.6637	0	0	0	0	0	0
																3058.5	0.21923	0.20949	0.19989	3058.5	0.21278	0.20538	0.22586																		-48.6407	0	0	0	0	0	0
																3058.6	0.21925	0.20846	0.19953	3058.6	0.21291	0.20537	0.22418																		-48.6177	0	0	0	0	0	0
																3058.7	0.21969	0.20754	0.19911	3058.7	0.21314	0.20534	0.22241																		-48.5947	0	0	0	0	0	0
																3058.8	0.22036	0.20684	0.19873	3058.8	0.2137	0.20531	0.22063																		-48.5717	0	0	0	0	0	0
																3058.9	0.22094	0.2064	0.19848	3058.9	0.21474	0.20535	0.21898																		-48.5487	0	0	0	0	0	0
																3059	0.2212	0.20619	0.19834	3059	0.21617	0.20545	0.21756																		-48.5257	0	0	0	0	0	0
																3059.1	0.22102	0.20613	0.19818	3059.1	0.21777	0.20554	0.21637																		-48.5027	0	0	0	0	0	0
																3059.2	0.22046	0.20616	0.19791	3059.2	0.21924	0.20552	0.21535																		-48.4787	0	0	0	0	0	0
																3059.3	0.21964	0.20618	0.19747	3059.3	0.22036	0.20534	0.21435																		-48.4557	0	0	0	0	0	0
																3059.4	0.21869	0.20611	0.19687	3059.4	0.22101	0.20502	0.21332																		-48.4327	0	0	0	0	0	0
																3059.5	0.21777	0.20589	0.1962	3059.5	0.22126	0.20462	0.21228																		-48.4097	0	0	0	0	0	0
																3059.6	0.21697	0.20548	0.19548	3059.6	0.22122	0.20421	0.21127																		-48.3867	0	0	0	0	0	0
																3059.7	0.21638	0.20493	0.19477	3059.7	0.22094	0.20388	0.21043																		-48.3637	0	0	0	0	0	0
																3059.8	0.21605	0.20434	0.19409	3059.8	0.22046	0.20376	0.20976																		-48.3407	0	0	0	0	0	0
																3059.9	0.21602	0.2038	0.1935	3059.9	0.21975	0.20398	0.20926																		-48.3177	0	0	0	0	0	0
																3060	0.21628	0.20342	0.19301	3060	0.21883	0.20463	0.20883																		-48.2937	0	0	0	0	0	0
																3060.1	0.21677	0.2032	0.19269	3060.1	0.21773	0.20565	0.20848																		-48.2707	0	0	0	0	0	0
																3060.2	0.21743	0.20311	0.19261	3060.2	0.21649	0.2069	0.2082																		-48.2477	0	0	0	0	0	0
																3060.3	0.21804	0.20312	0.19278	3060.3	0.21516	0.20812	0.20811																		-48.2247	0	0	0	0	0	0
																3060.4	0.21844	0.2032	0.19316	3060.4	0.21378	0.20909	0.2083																		-48.2017	0	0	0	0	0	0
																3060.5	0.21855	0.20333	0.19371	3060.5	0.21244	0.20966	0.20876																		-48.1787	0	0	0	0	0	0
																3060.6	0.21841	0.20349	0.19439	3060.6	0.21119	0.20981	0.20944																		-48.1557	0	0	0	0	0	0
																3060.7	0.21824	0.20372	0.19521	3060.7	0.21012	0.20968	0.21016																		-48.1327	0	0	0	0	0	0
																3060.8	0.21824	0.20401	0.19623	3060.8	0.20937	0.20947	0.21083																		-48.1087	0	0	0	0	0	0
																3060.9	0.21859	0.20438	0.1975	3060.9	0.20907	0.20932	0.21144																		-48.0857	0	0	0	0	0	0
																3061	0.21934	0.20486	0.199	3061	0.20929	0.2093	0.21212																		-48.0627	0	0	0	0	0	0
																3061.1	0.22041	0.20538	0.20058	3061.1	0.20991	0.20932	0.21302																		-48.0397	0	0	0	0	0	0
																3061.2	0.22164	0.20586	0.20203	3061.2	0.2106	0.20931	0.21419																		-48.0167	0	0	0	0	0	0
																3061.3	0.22289	0.20625	0.20313	3061.3	0.21103	0.20926	0.21553																		-47.9937	0	0	0	0	0	0
																3061.4	0.22401	0.20648	0.20376	3061.4	0.21106	0.20928	0.2168																		-47.9707	0	0	0	0	0	0
																3061.5	0.22492	0.2065	0.20401	3061.5	0.21072	0.2095	0.21776																		-47.9477	0	0	0	0	0	0
																3061.6	0.22553	0.20632	0.20407	3061.6	0.21025	0.20995	0.21834																		-47.9237	0	0	0	0	0	0
																3061.7	0.22578	0.20594	0.20415	3061.7	0.20979	0.21058	0.21862																		-47.9007	0	0	0	0	0	0
																3061.8	0.22564	0.20538	0.20435	3061.8	0.20937	0.2113	0.21875																		-47.8777	0	0	0	0	0	0
																3061.9	0.22518	0.20469	0.20461	3061.9	0.20893	0.212	0.21877																		-47.8547	0	0	0	0	0	0
																3062	0.22452	0.20392	0.2048	3062	0.20847	0.21262	0.21862																		-47.8317	0	0	0	0	0	0
																3062.1	0.2238	0.20313	0.20487	3062.1	0.20799	0.21307	0.21819																		-47.8087	0	0	0	0	0	0
																3062.2	0.22316	0.20242	0.20482	3062.2	0.2076	0.21329	0.21739																		-47.7857	0	0	0	0	0	0
																3062.3	0.22275	0.20187	0.20477	3062.3	0.2074	0.21327	0.21618																		-47.7627	0	0	0	0	0	0
																3062.4	0.22263	0.20153	0.20479	3062.4	0.20741	0.21303	0.21452																		-47.7387	0	0	0	0	0	0
																3062.5	0.22286	0.20137	0.20491	3062.5	0.20759	0.21268	0.2124																		-47.7157	0	0	0	0	0	0
																3062.6	0.22339	0.20132	0.20513	3062.6	0.20786	0.21229	0.20997																		-47.6927	0	0	0	0	0	0
																3062.7	0.22415	0.20127	0.20537	3062.7	0.20817	0.21195	0.2074																		-47.6697	0	0	0	0	0	0
																3062.8	0.22505	0.20122	0.20553	3062.8	0.20852	0.21166	0.20492																		-47.6467	0	0	0	0	0	0
																3062.9	0.22598	0.20116	0.20554	3062.9	0.20896	0.21141	0.20264																		-47.6237	0	0	0	0	0	0
																3063	0.22683	0.20109	0.20546	3063	0.20947	0.2111	0.20057																		-47.6007	0	0	0	0	0	0
																3063.1	0.22752	0.20096	0.2054	3063.1	0.20993	0.21062	0.19861																		-47.5777	0	0	0	0	0	0
																3063.2	0.22799	0.20074	0.20549	3063.2	0.21024	0.20994	0.19665																		-47.5537	0	0	0	0	0	0
																3063.3	0.2283	0.20042	0.20577	3063.3	0.21035	0.20917	0.19459																		-47.5307	0	0	0	0	0	0
																3063.4	0.22853	0.20005	0.20621	3063.4	0.21037	0.20854	0.19244																		-47.5077	0	0	0	0	0	0
																3063.5	0.22875	0.19972	0.20672	3063.5	0.21039	0.20824	0.19032																		-47.4847	0	0	0	0	0	0
																3063.6	0.22901	0.19945	0.20722	3063.6	0.21049	0.2083	0.18838																		-47.4617	0	0	0	0	0	0
																3063.7	0.22916	0.19925	0.2077	3063.7	0.2106	0.20862	0.1868																		-47.4387	0	0	0	0	0	0
																3063.8	0.22904	0.19914	0.20815	3063.8	0.21056	0.20905	0.18572																		-47.4157	0	0	0	0	0	0
																3063.9	0.22854	0.19916	0.20852	3063.9	0.21035	0.20947	0.18515																		-47.3927	0	0	0	0	0	0
																3064	0.22764	0.19929	0.20875	3064	0.21	0.20983	0.18502																		-47.3687	0	0	0	0	0	0
																3064.1	0.22648	0.19949	0.20881	3064.1	0.20959	0.21017	0.18523																		-47.3457	0	0	0	0	0	0
																3064.2	0.22529	0.19968	0.20873	3064.2	0.20922	0.21052	0.18565																		-47.3227	0	0	0	0	0	0
																3064.3	0.22418	0.19978	0.20855	3064.3	0.20887	0.21079	0.1862																		-47.2997	0	0	0	0	0	0
																3064.4	0.22322	0.19979	0.2083	3064.4	0.20854	0.21086	0.18677																		-47.2767	0	0	0	0	0	0
																3064.5	0.22241	0.19977	0.20796	3064.5	0.20823	0.21062	0.18727																		-47.2537	0	0	0	0	0	0
																3064.6	0.22175	0.19978	0.2075	3064.6	0.208	0.21009	0.18766																		-47.2307	0	0	0	0	0	0
																3064.7	0.22124	0.19989	0.20692	3064.7	0.20786	0.20936	0.18799																		-47.2077	0	0	0	0	0	0
																3064.8	0.22085	0.20008	0.20619	3064.8	0.20774	0.20857	0.18835																		-47.1847	0	0	0	0	0	0
																3064.9	0.22054	0.20037	0.2053	3064.9	0.20749	0.20784	0.18884																		-47.1607	0	0	0	0	0	0
																3065	0.22024	0.20073	0.20422	3065	0.20698	0.20719	0.18942																		-47.1377	0	0	0	0	0	0
																3065.1	0.21993	0.20114	0.20296	3065.1	0.20618	0.20664	0.19005																		-47.1147	0	0	0	0	0	0
																3065.2	0.21964	0.20151	0.20157	3065.2	0.20519	0.20621	0.19061																		-47.0917	0	0	0	0	0	0
																3065.3	0.2194	0.20169	0.20014	3065.3	0.20409	0.20592	0.19109																		-47.0687	0	0	0	0	0	0
																3065.4	0.21927	0.2015	0.19872	3065.4	0.20286	0.20581	0.19155																		-47.0457	0	0	0	0	0	0
																3065.5	0.21926	0.20086	0.19735	3065.5	0.20149	0.20585	0.19208																		-47.0227	0	0	0	0	0	0
																3065.6	0.21932	0.1999	0.19609	3065.6	0.20003	0.20597	0.19285																		-46.9997	0	0	0	0	0	0
																3065.7	0.21941	0.19887	0.19497	3065.7	0.19864	0.20603	0.19398																		-46.9757	0	0	0	0	0	0
																3065.8	0.21949	0.19804	0.19402	3065.8	0.19751	0.20592	0.19549																		-46.9527	0	0	0	0	0	0
																3065.9	0.21959	0.19762	0.19322	3065.9	0.19672	0.20559	0.1973																		-46.9297	0	0	0	0	0	0
																3066	0.21972	0.19766	0.19253	3066	0.1962	0.20505	0.19917																		-46.9067	0	0	0	0	0	0
																3066.1	0.21989	0.19809	0.19189	3066.1	0.19568	0.20443	0.20095																		-46.8837	0	0	0	0	0	0
																3066.2	0.22008	0.19877	0.1913	3066.2	0.19502	0.20386	0.20255																		-46.8607	0	0	0	0	0	0
																3066.3	0.22027	0.19963	0.19077	3066.3	0.19411	0.20344	0.20398																		-46.8377	0	0	0	0	0	0
																3066.4	0.22039	0.20063	0.19036	3066.4	0.19306	0.20328	0.20531																		-46.8147	0	0	0	0	0	0
																3066.5	0.22043	0.20176	0.19011	3066.5	0.19204	0.20338	0.20653																		-46.7907	0	0	0	0	0	0
																3066.6	0.22038	0.20297	0.19005	3066.6	0.19125	0.20366	0.20765																		-46.7677	0	0	0	0	0	0
																3066.7	0.22027	0.20419	0.19012	3066.7	0.19085	0.20402	0.20866																		-46.7447	0	0	0	0	0	0
																3066.8	0.22017	0.20529	0.19027	3066.8	0.19098	0.20432	0.20959																		-46.7217	0	0	0	0	0	0
																3066.9	0.22017	0.20622	0.19041	3066.9	0.19162	0.20446	0.21045																		-46.6987	0	0	0	0	0	0
																3067	0.22034	0.20695	0.19053	3067	0.19264	0.2044	0.21118																		-46.6757	0	0	0	0	0	0
																3067.1	0.22065	0.20753	0.19066	3067.1	0.19383	0.20416	0.21175																		-46.6527	0	0	0	0	0	0
																3067.2	0.22104	0.20802	0.19085	3067.2	0.19488	0.20379	0.2122																		-46.6297	0	0	0	0	0	0
																3067.3	0.22143	0.20847	0.19113	3067.3	0.19558	0.20337	0.21266																		-46.6057	0	0	0	0	0	0
																3067.4	0.22167	0.20888	0.19145	3067.4	0.1958	0.20298	0.21326																		-46.5827	0	0	0	0	0	0
																3067.5	0.22172	0.20924	0.1918	3067.5	0.19553	0.20268	0.21399																		-46.5597	0	0	0	0	0	0
																3067.6	0.22152	0.20951	0.19219	3067.6	0.19489	0.2025	0.21471																		-46.5367	0	0	0	0	0	0
																3067.7	0.22113	0.20969	0.19269	3067.7	0.19405	0.20249	0.21519																		-46.5137	0	0	0	0	0	0
																3067.8	0.22065	0.20975	0.19335	3067.8	0.1932	0.20263	0.21522																		-46.4907	0	0	0	0	0	0
																3067.9	0.22028	0.20968	0.19424	3067.9	0.1925	0.20288	0.21476																		-46.4677	0	0	0	0	0	0
																3068	0.2202	0.20948	0.19535	3068	0.19192	0.20315	0.2139																		-46.4447	0	0	0	0	0	0
																3068.1	0.22049	0.20917	0.19661	3068.1	0.19134	0.20334	0.21281																		-46.4207	0	0	0	0	0	0
																3068.2	0.22104	0.20884	0.19789	3068.2	0.19049	0.20335	0.21161																		-46.3977	0	0	0	0	0	0
																3068.3	0.22169	0.20867	0.19907	3068.3	0.18928	0.20318	0.21033																		-46.3747	0	0	0	0	0	0
																3068.4	0.22225	0.20879	0.20006	3068.4	0.18779	0.20289	0.20901																		-46.3517	0	0	0	0	0	0
																3068.5	0.22259	0.20923	0.20084	3068.5	0.18628	0.20259	0.20769																		-46.3287	0	0	0	0	0	0
																3068.6	0.22274	0.20983	0.20147	3068.6	0.18507	0.20238	0.20655																		-46.3057	0	0	0	0	0	0
																3068.7	0.22279	0.21037	0.20199	3068.7	0.1843	0.20225	0.20571																		-46.2827	0	0	0	0	0	0
																3068.8	0.22294	0.21067	0.20245	3068.8	0.18393	0.20214	0.20521																		-46.2597	0	0	0	0	0	0
																3068.9	0.2233	0.21066	0.20297	3068.9	0.18382	0.20188	0.20506																		-46.2357	0	0	0	0	0	0
																3069	0.22389	0.21041	0.20362	3069	0.18383	0.20137	0.20518																		-46.2127	0	0	0	0	0	0
																3069.1	0.22461	0.21005	0.20447	3069.1	0.18392	0.2006	0.20551																		-46.1897	0	0	0	0	0	0
																3069.2	0.2253	0.2097	0.20548	3069.2	0.18415	0.19971	0.20596																		-46.1667	0	0	0	0	0	0
																3069.3	0.22588	0.20943	0.20661	3069.3	0.18453	0.19889	0.20639																		-46.1437	0	0	0	0	0	0
																3069.4	0.22636	0.20925	0.20773	3069.4	0.18504	0.19832	0.20668																		-46.1207	0	0	0	0	0	0
																3069.5	0.22678	0.20916	0.20877	3069.5	0.18564	0.19806	0.20674																		-46.0977	0	0	0	0	0	0
																3069.6	0.22714	0.2091	0.20963	3069.6	0.18631	0.19805	0.20657																		-46.0747	0	0	0	0	0	0
																3069.7	0.2274	0.209	0.21025	3069.7	0.18703	0.19813	0.20621																		-46.0507	0	0	0	0	0	0
																3069.8	0.22747	0.20885	0.21055	3069.8	0.18773	0.19815	0.20579																		-46.0277	0	0	0	0	0	0
																3069.9	0.22727	0.20865	0.21054	3069.9	0.18833	0.19804	0.20539																		-46.0047	0	0	0	0	0	0
																3070	0.22678	0.20839	0.21027	3070	0.18875	0.19781	0.20511																		-45.9817	0	0	0	0	0	0
																3070.1	0.22597	0.20806	0.20989	3070.1	0.18896	0.19756	0.205																		-45.9587	0	0	0	0	0	0
																3070.2	0.22489	0.20768	0.20953	3070.2	0.189	0.19738	0.20512																		-45.9357	0	0	0	0	0	0
																3070.3	0.22366	0.20732	0.20927	3070.3	0.18892	0.19737	0.20552																		-45.9127	0	0	0	0	0	0
																3070.4	0.22249	0.20707	0.20911	3070.4	0.18887	0.19762	0.20615																		-45.8897	0	0	0	0	0	0
																3070.5	0.2216	0.207	0.20906	3070.5	0.18893	0.19814	0.20688																		-45.8657	0	0	0	0	0	0
																3070.6	0.22113	0.20718	0.20919	3070.6	0.18923	0.19887	0.20758																		-45.8427	0	0	0	0	0	0
																3070.7	0.22109	0.20762	0.20954	3070.7	0.18981	0.19968	0.20812																		-45.8197	0	0	0	0	0	0
																3070.8	0.22135	0.20826	0.21015	3070.8	0.19072	0.20045	0.20844																		-45.7967	0	0	0	0	0	0
																3070.9	0.22179	0.20902	0.21089	3070.9	0.19183	0.20104	0.20848																		-45.7737	0	0	0	0	0	0
																3071	0.22235	0.20986	0.21153	3071	0.19293	0.20138	0.20825																		-45.7507	0	0	0	0	0	0
																3071.1	0.22301	0.2107	0.21192	3071.1	0.1938	0.20147	0.20778																		-45.7277	0	0	0	0	0	0
																3071.2	0.22375	0.2115	0.21201	3071.2	0.19432	0.20145	0.20708																		-45.7047	0	0	0	0	0	0
																3071.3	0.2245	0.21222	0.21188	3071.3	0.19446	0.20151	0.2062																		-45.6807	0	0	0	0	0	0
																3071.4	0.22521	0.21281	0.21163	3071.4	0.19437	0.20184	0.2052																		-45.6577	0	0	0	0	0	0
																3071.5	0.22586	0.21327	0.21128	3071.5	0.19419	0.20251	0.20412																		-45.6347	0	0	0	0	0	0
																3071.6	0.22652	0.21358	0.21078	3071.6	0.19401	0.20344	0.20304																		-45.6117	0	0	0	0	0	0
																3071.7	0.22723	0.21374	0.21004	3071.7	0.19389	0.20447	0.20202																		-45.5887	0	0	0	0	0	0
																3071.8	0.22804	0.21378	0.20898	3071.8	0.19387	0.2054	0.20111																		-45.5657	0	0	0	0	0	0
																3071.9	0.2289	0.21376	0.20763	3071.9	0.19398	0.20619	0.20035																		-45.5427	0	0	0	0	0	0
																3072	0.22971	0.21376	0.20604	3072	0.19432	0.2069	0.19971																		-45.5197	0	0	0	0	0	0
																3072.1	0.23033	0.21388	0.20434	3072.1	0.19494	0.20767	0.19916																		-45.4957	0	0	0	0	0	0
																3072.2	0.2307	0.21411	0.20263	3072.2	0.19589	0.20864	0.19866																		-45.4727	0	0	0	0	0	0
																3072.3	0.2308	0.21442	0.20102	3072.3	0.19718	0.2098	0.1982																		-45.4497	0	0	0	0	0	0
																3072.4	0.23072	0.2147	0.19951	3072.4	0.19866	0.21108	0.19782																		-45.4267	0	0	0	0	0	0
																3072.5	0.23052	0.21489	0.19811	3072.5	0.20016	0.21232	0.19754																		-45.4037	0	0	0	0	0	0
																3072.6	0.23027	0.215	0.19682	3072.6	0.20149	0.21345	0.19738																		-45.3807	0	0	0	0	0	0
																3072.7	0.22998	0.21505	0.19572	3072.7	0.20255	0.2144	0.19726																		-45.3577	0	0	0	0	0	0
																3072.8	0.22961	0.2151	0.19497	3072.8	0.20336	0.21519	0.19718																		-45.3347	0	0	0	0	0	0
																3072.9	0.22922	0.2151	0.19471	3072.9	0.20406	0.21582	0.19717																		-45.3107	0	0	0	0	0	0
																3073	0.22882	0.21499	0.19494	3073	0.20476	0.21631	0.19731																		-45.2877	0	0	0	0	0	0
																3073.1	0.22846	0.21473	0.19557	3073.1	0.20555	0.21667	0.19769																		-45.2647	0	0	0	0	0	0
																3073.2	0.2281	0.21435	0.19643	3073.2	0.20638	0.21687	0.19833																		-45.2417	0	0	0	0	0	0
																3073.3	0.22772	0.21391	0.1973	3073.3	0.20718	0.21687	0.19911																		-45.2187	0	0	0	0	0	0
																3073.4	0.22727	0.21344	0.19807	3073.4	0.20785	0.21665	0.19991																		-45.1957	0	0	0	0	0	0
																3073.5	0.22675	0.21296	0.19864	3073.5	0.20827	0.21629	0.2006																		-45.1727	0	0	0	0	0	0
																3073.6	0.22617	0.21242	0.19898	3073.6	0.2084	0.2159	0.20109																		-45.1497	0	0	0	0	0	0
																3073.7	0.22559	0.21178	0.1991	3073.7	0.20819	0.21561	0.20134																		-45.1257	0	0	0	0	0	0
																3073.8	0.22507	0.21104	0.19909	3073.8	0.20769	0.21545	0.20133																		-45.1027	0	0	0	0	0	0
																3073.9	0.22465	0.21022	0.19905	3073.9	0.20707	0.21534	0.20111																		-45.0797	0	0	0	0	0	0
																3074	0.22434	0.20937	0.19906	3074	0.20648	0.21513	0.20083																		-45.0567	0	0	0	0	0	0
																3074.1	0.22405	0.20857	0.19913	3074.1	0.20608	0.2147	0.20057																		-45.0337	0	0	0	0	0	0
																3074.2	0.22376	0.20787	0.19924	3074.2	0.20592	0.21404	0.20038																		-45.0107	0	0	0	0	0	0
																3074.3	0.22346	0.20731	0.19933	3074.3	0.2059	0.21324	0.20019																		-44.9877	0	0	0	0	0	0
																3074.4	0.22327	0.20689	0.19935	3074.4	0.20601	0.21241	0.19992																		-44.9647	0	0	0	0	0	0
																3074.5	0.22332	0.20658	0.19922	3074.5	0.20618	0.21162	0.19946																		-44.9407	0	0	0	0	0	0
																3074.6	0.22374	0.20635	0.19889	3074.6	0.20649	0.21092	0.19884																		-44.9177	0	0	0	0	0	0
																3074.7	0.22458	0.20617	0.19833	3074.7	0.20699	0.2103	0.19806																		-44.8947	0	0	0	0	0	0
																3074.8	0.22586	0.20605	0.19755	3074.8	0.20768	0.20978	0.1972																		-44.8717	0	0	0	0	0	0
																3074.9	0.22754	0.20594	0.19663	3074.9	0.20845	0.20933	0.19636																		-44.8487	0	0	0	0	0	0
																3075	0.2295	0.20579	0.19571	3075	0.2091	0.20898	0.19565																		-44.8257	0	0	0	0	0	0
																3075.1	0.2316	0.20551	0.19493	3075.1	0.20939	0.20872	0.19519																		-44.8027	0	0	0	0	0	0
																3075.2	0.23365	0.20504	0.19439	3075.2	0.20919	0.20855	0.19506																		-44.7797	0	0	0	0	0	0
																3075.3	0.23554	0.20441	0.19412	3075.3	0.20837	0.20848	0.19524																		-44.7557	0	0	0	0	0	0
																3075.4	0.23724	0.20368	0.1941	3075.4	0.20704	0.20847	0.1956																		-44.7327	0	0	0	0	0	0
																3075.5	0.23879	0.20291	0.19428	3075.5	0.20546	0.20849	0.19604																		-44.7097	0	0	0	0	0	0
																3075.6	0.24016	0.20214	0.19453	3075.6	0.20396	0.20846	0.19654																		-44.6867	0	0	0	0	0	0
																3075.7	0.24131	0.20144	0.1948	3075.7	0.20283	0.20835	0.19714																		-44.6637	0	0	0	0	0	0
																3075.8	0.24214	0.20086	0.19501	3075.8	0.20219	0.2082	0.19788																		-44.6407	0	0	0	0	0	0
																3075.9	0.24252	0.20049	0.1952	3075.9	0.20195	0.20816	0.19868																		-44.6177	0	0	0	0	0	0
																3076	0.24241	0.20041	0.19546	3076	0.20191	0.20835	0.19942																		-44.5947	0	0	0	0	0	0
																3076.1	0.24191	0.20071	0.19592	3076.1	0.20189	0.20886	0.19997																		-44.5707	0	0	0	0	0	0
																3076.2	0.24116	0.20141	0.19665	3076.2	0.20177	0.20967	0.20032																		-44.5477	0	0	0	0	0	0
																3076.3	0.24036	0.20247	0.1976	3076.3	0.20158	0.21068	0.20057																		-44.5247	0	0	0	0	0	0
																3076.4	0.23964	0.20376	0.19861	3076.4	0.20143	0.21175	0.20091																		-44.5017	0	0	0	0	0	0
																3076.5	0.23912	0.20511	0.19953	3076.5	0.20149	0.21281	0.20143																		-44.4787	0	0	0	0	0	0
																3076.6	0.23882	0.20635	0.20023	3076.6	0.20187	0.21386	0.20213																		-44.4557	0	0	0	0	0	0
																3076.7	0.23876	0.20744	0.20066	3076.7	0.20262	0.21497	0.20291																		-44.4327	0	0	0	0	0	0
																3076.8	0.23884	0.20844	0.20082	3076.8	0.20361	0.21618	0.20369																		-44.4097	0	0	0	0	0	0
																3076.9	0.23893	0.20946	0.20078	3076.9	0.20468	0.21744	0.20432																		-44.3857	0	0	0	0	0	0
																3077	0.23895	0.21054	0.20056	3077	0.20555	0.21865	0.20469																		-44.3627	0	0	0	0	0	0
																3077.1	0.23884	0.21164	0.2002	3077.1	0.20601	0.21968	0.20477																		-44.3397	0	0	0	0	0	0
																3077.2	0.23867	0.21269	0.19974	3077.2	0.20589	0.22045	0.20449																		-44.3167	0	0	0	0	0	0
																3077.3	0.23851	0.21362	0.19921	3077.3	0.20521	0.22094	0.20391																		-44.2937	0	0	0	0	0	0
																3077.4	0.23844	0.21441	0.19867	3077.4	0.2041	0.22117	0.20307																		-44.2707	0	0	0	0	0	0
																3077.5	0.23847	0.21506	0.19821	3077.5	0.20273	0.22121	0.20214																		-44.2477	0	0	0	0	0	0
																3077.6	0.23857	0.21555	0.19792	3077.6	0.20127	0.2211	0.20131																		-44.2247	0	0	0	0	0	0
																3077.7	0.23868	0.21584	0.19783	3077.7	0.19982	0.2209	0.20082																		-44.2007	0	0	0	0	0	0
																3077.8	0.23868	0.21592	0.19793	3077.8	0.19841	0.22062	0.20079																		-44.1777	0	0	0	0	0	0
																3077.9	0.23847	0.2158	0.19814	3077.9	0.19707	0.22029	0.20121																		-44.1547	0	0	0	0	0	0
																3078	0.23801	0.21549	0.19839	3078	0.19576	0.2199	0.20189																		-44.1317	0	0	0	0	0	0
																3078.1	0.23733	0.215	0.1986	3078.1	0.19444	0.21949	0.2026																		-44.1087	0	0	0	0	0	0
																3078.2	0.2366	0.21437	0.19874	3078.2	0.19304	0.21909	0.20319																		-44.0857	0	0	0	0	0	0
																3078.3	0.23597	0.21369	0.19878	3078.3	0.19158	0.21876	0.20362																		-44.0627	0	0	0	0	0	0
																3078.4	0.23555	0.21311	0.19869	3078.4	0.19016	0.21862	0.20388																		-44.0397	0	0	0	0	0	0
																3078.5	0.23538	0.21272	0.19849	3078.5	0.18896	0.21875	0.20404																		-44.0157	0	0	0	0	0	0
																3078.6	0.23541	0.21258	0.19818	3078.6	0.18815	0.21916	0.20408																		-43.9927	0	0	0	0	0	0
																3078.7	0.23558	0.2126	0.19782	3078.7	0.18779	0.21979	0.20405																		-43.9697	0	0	0	0	0	0
																3078.8	0.2358	0.21265	0.19745	3078.8	0.18778	0.22053	0.20399																		-43.9467	0	0	0	0	0	0
																3078.9	0.236	0.21259	0.19708	3078.9	0.18791	0.22123	0.20395																		-43.9237	0	0	0	0	0	0
																3079	0.23612	0.21233	0.19676	3079	0.18799	0.22176	0.20395																		-43.9007	0	0	0	0	0	0
																3079.1	0.23612	0.21187	0.19653	3079.1	0.18791	0.22201	0.20399																		-43.8777	0	0	0	0	0	0
																3079.2	0.23603	0.21125	0.19645	3079.2	0.18769	0.22199	0.20407																		-43.8547	0	0	0	0	0	0
																3079.3	0.2359	0.21054	0.19663	3079.3	0.18744	0.22177	0.20422																		-43.8317	0	0	0	0	0	0
																3079.4	0.23581	0.20979	0.19704	3079.4	0.18731	0.22148	0.20451																		-43.8077	0	0	0	0	0	0
																3079.5	0.23577	0.20905	0.19758	3079.5	0.1874	0.22126	0.20496																		-43.7847	0	0	0	0	0	0
																3079.6	0.23578	0.2083	0.19809	3079.6	0.18772	0.22118	0.20558																		-43.7617	0	0	0	0	0	0
																3079.7	0.23579	0.20758	0.19846	3079.7	0.18823	0.22118	0.20633																		-43.7387	0	0	0	0	0	0
																3079.8	0.23576	0.20687	0.19867	3079.8	0.18892	0.22112	0.20726																		-43.7157	0	0	0	0	0	0
																3079.9	0.23564	0.20616	0.19877	3079.9	0.1898	0.22085	0.20849																		-43.6927	0	0	0	0	0	0
																3080	0.23538	0.20547	0.19877	3080	0.19088	0.22024	0.21011																		-43.6697	0	0	0	0	0	0
																3080.1	0.23493	0.20477	0.19867	3080.1	0.19205	0.21929	0.21214																		-43.6467	0	0	0	0	0	0
																3080.2	0.23429	0.2041	0.19844	3080.2	0.19313	0.21809	0.21446																		-43.6227	0	0	0	0	0	0
																3080.3	0.23348	0.2035	0.1981	3080.3	0.19392	0.2168	0.2169																		-43.5997	0	0	0	0	0	0
																3080.4	0.23254	0.20301	0.1977	3080.4	0.19437	0.21562	0.21919																		-43.5767	0	0	0	0	0	0
																3080.5	0.23157	0.20262	0.19731	3080.5	0.19456	0.21465	0.22109																		-43.5537	0	0	0	0	0	0
																3080.6	0.23068	0.20225	0.197	3080.6	0.19458	0.21393	0.22243																		-43.5307	0	0	0	0	0	0
																3080.7	0.22996	0.20182	0.1968	3080.7	0.19447	0.21343	0.22318																		-43.5077	0	0	0	0	0	0
																3080.8	0.22944	0.20132	0.19672	3080.8	0.19411	0.21304	0.22341																		-43.4847	0	0	0	0	0	0
																3080.9	0.22908	0.20079	0.19676	3080.9	0.1935	0.21269	0.22326																		-43.4617	0	0	0	0	0	0
																3081	0.22878	0.20026	0.19696	3081	0.1927	0.21234	0.22292																		-43.4377	0	0	0	0	0	0
																3081.1	0.22849	0.19977	0.19729	3081.1	0.19196	0.212	0.22252																		-43.4147	0	0	0	0	0	0
																3081.2	0.2282	0.1993	0.19778	3081.2	0.19152	0.21169	0.22214																		-43.3917	0	0	0	0	0	0
																3081.3	0.22799	0.19882	0.19842	3081.3	0.19149	0.21138	0.22183																		-43.3687	0	0	0	0	0	0
																3081.4	0.2279	0.19831	0.19916	3081.4	0.19181	0.21105	0.22157																		-43.3457	0	0	0	0	0	0
																3081.5	0.22791	0.19773	0.19996	3081.5	0.19223	0.2107	0.22131																		-43.3227	0	0	0	0	0	0
																3081.6	0.22798	0.19707	0.20074	3081.6	0.19249	0.21036	0.22105																		-43.2997	0	0	0	0	0	0
																3081.7	0.22807	0.19635	0.20147	3081.7	0.19241	0.21007	0.22082																		-43.2767	0	0	0	0	0	0
																3081.8	0.22821	0.19565	0.20217	3081.8	0.19195	0.20986	0.22065																		-43.2527	0	0	0	0	0	0
																3081.9	0.22845	0.19508	0.20293	3081.9	0.19116	0.20972	0.22062																		-43.2297	0	0	0	0	0	0
																3082	0.22884	0.19468	0.20381	3082	0.19022	0.20963	0.22071																		-43.2067	0	0	0	0	0	0
																3082.1	0.22936	0.19441	0.20475	3082.1	0.18933	0.20959	0.22082																		-43.1837	0	0	0	0	0	0
																3082.2	0.22992	0.19417	0.20565	3082.2	0.18871	0.20961	0.22075																		-43.1607	0	0	0	0	0	0
																3082.3	0.23036	0.19387	0.20637	3082.3	0.18852	0.20971	0.22032																		-43.1377	0	0	0	0	0	0
																3082.4	0.23065	0.19354	0.20682	3082.4	0.18877	0.20987	0.21944																		-43.1147	0	0	0	0	0	0
																3082.5	0.23087	0.19325	0.20699	3082.5	0.18932	0.21011	0.21815																		-43.0917	0	0	0	0	0	0
																3082.6	0.23116	0.19309	0.20695	3082.6	0.19007	0.21042	0.21661																		-43.0677	0	0	0	0	0	0
																3082.7	0.2317	0.19309	0.20681	3082.7	0.19099	0.21078	0.21496																		-43.0447	0	0	0	0	0	0
																3082.8	0.23251	0.19321	0.20666	3082.8	0.19213	0.21113	0.2133																		-43.0217	0	0	0	0	0	0
																3082.9	0.23349	0.19341	0.20657	3082.9	0.19356	0.21143	0.21169																		-42.9987	0	0	0	0	0	0
																3083	0.23446	0.19364	0.20658	3083	0.1953	0.21164	0.21016																		-42.9757	0	0	0	0	0	0
																3083.1	0.23526	0.19391	0.20666	3083.1	0.19724	0.21176	0.20874																		-42.9527	0	0	0	0	0	0
																3083.2	0.23583	0.19424	0.20674	3083.2	0.19914	0.21183	0.20743																		-42.9297	0	0	0	0	0	0
																3083.3	0.23622	0.19461	0.20666	3083.3	0.20075	0.21186	0.20626																		-42.9067	0	0	0	0	0	0
																3083.4	0.23649	0.19498	0.20629	3083.4	0.20194	0.21188	0.20528																		-42.8827	0	0	0	0	0	0
																3083.5	0.23671	0.19532	0.20562	3083.5	0.20267	0.21191	0.2045																		-42.8597	0	0	0	0	0	0
																3083.6	0.23685	0.19561	0.20477	3083.6	0.20306	0.21193	0.20388																		-42.8367	0	0	0	0	0	0
																3083.7	0.23686	0.19584	0.20397	3083.7	0.20323	0.21194	0.20336																		-42.8137	0	0	0	0	0	0
																3083.8	0.23671	0.19601	0.2035	3083.8	0.20319	0.21191	0.20285																		-42.7907	0	0	0	0	0	0
																3083.9	0.23644	0.19606	0.20349	3083.9	0.20297	0.21185	0.20239																		-42.7677	0	0	0	0	0	0
																3084	0.23606	0.19587	0.20393	3084	0.20264	0.21177	0.20209																		-42.7447	0	0	0	0	0	0
																3084.1	0.23562	0.19538	0.20471	3084.1	0.20226	0.21169	0.20206																		-42.7217	0	0	0	0	0	0
																3084.2	0.23506	0.19453	0.20571	3084.2	0.20191	0.21158	0.20229																		-42.6977	0	0	0	0	0	0
																3084.3	0.23439	0.19337	0.20678	3084.3	0.20163	0.21147	0.20266																		-42.6747	0	0	0	0	0	0
																3084.4	0.23359	0.19205	0.2078	3084.4	0.20138	0.21139	0.20303																		-42.6517	0	0	0	0	0	0
																3084.5	0.23271	0.19076	0.2086	3084.5	0.20107	0.21138	0.20331																		-42.6287	0	0	0	0	0	0
																3084.6	0.23176	0.18969	0.20901	3084.6	0.20069	0.21147	0.20351																		-42.6057	0	0	0	0	0	0
																3084.7	0.23075	0.18888	0.20888	3084.7	0.20021	0.21169	0.20368																		-42.5827	0	0	0	0	0	0
																3084.8	0.22966	0.18833	0.20821	3084.8	0.19969	0.21201	0.20388																		-42.5597	0	0	0	0	0	0
																3084.9	0.2285	0.18797	0.20711	3084.9	0.19914	0.21244	0.20412																		-42.5367	0	0	0	0	0	0
																3085	0.22732	0.18775	0.20587	3085	0.19856	0.213	0.20435																		-42.5127	0	0	0	0	0	0
																3085.1	0.22622	0.18765	0.20478	3085.1	0.19805	0.2137	0.20451																		-42.4897	0	0	0	0	0	0
																3085.2	0.22533	0.18763	0.20398	3085.2	0.19772	0.21451	0.20462																		-42.4667	0	0	0	0	0	0
																3085.3	0.22475	0.18765	0.20345	3085.3	0.19769	0.21539	0.20475																		-42.4437	0	0	0	0	0	0
																3085.4	0.22455	0.18768	0.203	3085.4	0.19804	0.21622	0.20496																		-42.4207	0	0	0	0	0	0
																3085.5	0.22459	0.18766	0.20247	3085.5	0.19865	0.21695	0.20533																		-42.3977	0	0	0	0	0	0
																3085.6	0.22468	0.18751	0.20179	3085.6	0.19943	0.21757	0.20583																		-42.3747	0	0	0	0	0	0
																3085.7	0.22458	0.18712	0.20101	3085.7	0.20025	0.21811	0.20647																		-42.3517	0	0	0	0	0	0
																3085.8	0.22412	0.18644	0.20029	3085.8	0.20109	0.21861	0.20722																		-42.3277	0	0	0	0	0	0
																3085.9	0.22327	0.18551	0.19981	3085.9	0.20198	0.21908	0.20803																		-42.3047	0	0	0	0	0	0
																3086	0.22211	0.18452	0.19966	3086	0.20297	0.21951	0.20885																		-42.2817	0	0	0	0	0	0
																3086.1	0.22071	0.18369	0.19986	3086.1	0.20411	0.21989	0.20968																		-42.2587	0	0	0	0	0	0
																3086.2	0.21922	0.18318	0.20035	3086.2	0.20539	0.22019	0.21051																		-42.2357	0	0	0	0	0	0
																3086.3	0.21776	0.183	0.20098	3086.3	0.2067	0.22039	0.21133																		-42.2127	0	0	0	0	0	0
																3086.4	0.21642	0.18303	0.20163	3086.4	0.2079	0.22049	0.21207																		-42.1897	0	0	0	0	0	0
																3086.5	0.21522	0.18312	0.20225	3086.5	0.20883	0.22055	0.21263																		-42.1667	0	0	0	0	0	0
																3086.6	0.21415	0.18314	0.20287	3086.6	0.20946	0.22061	0.21291																		-42.1427	0	0	0	0	0	0
																3086.7	0.21313	0.1831	0.20355	3086.7	0.20979	0.22073	0.21286																		-42.1197	0	0	0	0	0	0
																3086.8	0.21213	0.18309	0.20426	3086.8	0.21002	0.22091	0.21252																		-42.0967	0	0	0	0	0	0
																3086.9	0.21115	0.18316	0.20495	3086.9	0.21028	0.22113	0.21193																		-42.0737	0	0	0	0	0	0
																3087	0.21022	0.18339	0.20553	3087	0.21061	0.22133	0.21113																		-42.0507	0	0	0	0	0	0
																3087.1	0.20941	0.18376	0.20597	3087.1	0.21099	0.2215	0.21019																		-42.0277	0	0	0	0	0	0
																3087.2	0.20878	0.18429	0.2063	3087.2	0.21131	0.22161	0.2092																		-42.0047	0	0	0	0	0	0
																3087.3	0.20833	0.18499	0.2065	3087.3	0.21148	0.22163	0.20828																		-41.9817	0	0	0	0	0	0
																3087.4	0.20803	0.1859	0.20651	3087.4	0.21148	0.22153	0.20755																		-41.9577	0	0	0	0	0	0
																3087.5	0.20779	0.18708	0.20628	3087.5	0.21134	0.22127	0.20704																		-41.9347	0	0	0	0	0	0
																3087.6	0.20757	0.18852	0.20582	3087.6	0.2111	0.22089	0.20675																		-41.9117	0	0	0	0	0	0
																3087.7	0.20733	0.19017	0.20524	3087.7	0.21081	0.22046	0.20666																		-41.8887	0	0	0	0	0	0
																3087.8	0.20708	0.19191	0.20469	3087.8	0.21051	0.22006	0.20676																		-41.8657	0	0	0	0	0	0
																3087.9	0.20684	0.19362	0.20433	3087.9	0.21019	0.21975	0.20706																		-41.8427	0	0	0	0	0	0
																3088	0.2066	0.19518	0.20424	3088	0.20986	0.2195	0.2075																		-41.8197	0	0	0	0	0	0
																3088.1	0.20635	0.19652	0.20448	3088.1	0.20951	0.21928	0.208																		-41.7967	0	0	0	0	0	0
																3088.2	0.20604	0.19756	0.205	3088.2	0.20916	0.219	0.20853																		-41.7727	0	0	0	0	0	0
																3088.3	0.20566	0.19829	0.20568	3088.3	0.20878	0.21858	0.20913																		-41.7497	0	0	0	0	0	0
																3088.4	0.20519	0.19876	0.20641	3088.4	0.20828	0.21797	0.20986																		-41.7267	0	0	0	0	0	0
																3088.5	0.20472	0.19911	0.20712	3088.5	0.20767	0.21712	0.21082																		-41.7037	0	0	0	0	0	0
																3088.6	0.20432	0.19952	0.20779	3088.6	0.20694	0.21604	0.21196																		-41.6807	0	0	0	0	0	0
																3088.7	0.20413	0.20014	0.20848	3088.7	0.20625	0.21476	0.21317																		-41.6577	0	0	0	0	0	0
																3088.8	0.20416	0.20103	0.20924	3088.8	0.20574	0.21335	0.21427																		-41.6347	0	0	0	0	0	0
																3088.9	0.20439	0.20212	0.21007	3088.9	0.20557	0.21187	0.21513																		-41.6117	0	0	0	0	0	0
																3089	0.20473	0.20323	0.21091	3089	0.20578	0.21036	0.21569																		-41.5877	0	0	0	0	0	0
																3089.1	0.20504	0.20418	0.21161	3089.1	0.20625	0.20889	0.21594																		-41.5647	0	0	0	0	0	0
																3089.2	0.20518	0.20488	0.21197	3089.2	0.20677	0.20754	0.21589																		-41.5417	0	0	0	0	0	0
																3089.3	0.20506	0.20533	0.21194	3089.3	0.20716	0.20643	0.2156																		-41.5187	0	0	0	0	0	0
																3089.4	0.20472	0.20567	0.21153	3089.4	0.20735	0.20562	0.21514																		-41.4957	0	0	0	0	0	0
																3089.5	0.20423	0.20602	0.2109	3089.5	0.20737	0.20513	0.21465																		-41.4727	0	0	0	0	0	0
																3089.6	0.20378	0.20642	0.21018	3089.6	0.2073	0.20491	0.21419																		-41.4497	0	0	0	0	0	0
																3089.7	0.20347	0.20684	0.20948	3089.7	0.20713	0.20489	0.21387																		-41.4267	0	0	0	0	0	0
																3089.8	0.20335	0.20716	0.20889	3089.8	0.20688	0.20498	0.21369																		-41.4027	0	0	0	0	0	0
																3089.9	0.20339	0.20734	0.20855	3089.9	0.2065	0.20514	0.2136																		-41.3797	0	0	0	0	0	0
																3090	0.20354	0.20736	0.2086	3090	0.20608	0.2054	0.2135																		-41.3567	0	0	0	0	0	0
																3090.1	0.20377	0.20728	0.20903	3090.1	0.20569	0.20573	0.21327																		-41.3337	0	0	0	0	0	0
																3090.2	0.20401	0.20717	0.20972	3090.2	0.2054	0.20609	0.21284																		-41.3107	0	0	0	0	0	0
																3090.3	0.2042	0.20704	0.21043	3090.3	0.20531	0.20637	0.21225																		-41.2877	0	0	0	0	0	0
																3090.4	0.20434	0.20686	0.21091	3090.4	0.20546	0.20647	0.21156																		-41.2647	0	0	0	0	0	0
																3090.5	0.20446	0.20658	0.21109	3090.5	0.20579	0.20641	0.21081																		-41.2417	0	0	0	0	0	0
																3090.6	0.20469	0.2062	0.21101	3090.6	0.2062	0.20626	0.21001																		-41.2177	0	0	0	0	0	0
																3090.7	0.20511	0.20574	0.21086	3090.7	0.20653	0.20613	0.20909																		-41.1947	0	0	0	0	0	0
																3090.8	0.20574	0.20525	0.21077	3090.8	0.20664	0.20609	0.20804																		-41.1717	0	0	0	0	0	0
																3090.9	0.20643	0.20474	0.21081	3090.9	0.20653	0.20613	0.20685																		-41.1487	0	0	0	0	0	0
																3091	0.20701	0.20429	0.21101	3091	0.2062	0.20615	0.2056																		-41.1257	0	0	0	0	0	0
																3091.1	0.20735	0.20392	0.21131	3091.1	0.20571	0.20611	0.2044																		-41.1027	0	0	0	0	0	0
																3091.2	0.20746	0.20364	0.21169	3091.2	0.20505	0.20595	0.20336																		-41.0797	0	0	0	0	0	0
																3091.3	0.20747	0.20339	0.21212	3091.3	0.20416	0.20573	0.20252																		-41.0567	0	0	0	0	0	0
																3091.4	0.20751	0.20309	0.21259	3091.4	0.20308	0.20548	0.20193																		-41.0327	0	0	0	0	0	0
																3091.5	0.20769	0.20265	0.21311	3091.5	0.2019	0.20518	0.20157																		-41.0097	0	0	0	0	0	0
																3091.6	0.20811	0.20204	0.21371	3091.6	0.20081	0.20485	0.20137																		-40.9867	0	0	0	0	0	0
																3091.7	0.20889	0.20122	0.21441	3091.7	0.1999	0.20448	0.20132																		-40.9637	0	0	0	0	0	0
																3091.8	0.21002	0.20024	0.21513	3091.8	0.19918	0.20409	0.20137																		-40.9407	0	0	0	0	0	0
																3091.9	0.21147	0.19913	0.21578	3091.9	0.19859	0.20373	0.20148																		-40.9177	0	0	0	0	0	0
																3092	0.2131	0.19799	0.21626	3092	0.19814	0.20341	0.20165																		-40.8947	0	0	0	0	0	0
																3092.1	0.21476	0.19698	0.21653	3092.1	0.19787	0.20314	0.20185																		-40.8717	0	0	0	0	0	0
																3092.2	0.21633	0.19622	0.21658	3092.2	0.19777	0.20293	0.20209																		-40.8477	0	0	0	0	0	0
																3092.3	0.21775	0.19578	0.21642	3092.3	0.19774	0.20277	0.20239																		-40.8247	0	0	0	0	0	0
																3092.4	0.21906	0.19567	0.21612	3092.4	0.19765	0.20264	0.20273																		-40.8017	0	0	0	0	0	0
																3092.5	0.22028	0.19579	0.21579	3092.5	0.19747	0.20248	0.20314																		-40.7787	0	0	0	0	0	0
																3092.6	0.2215	0.19602	0.21554	3092.6	0.19724	0.20224	0.20362																		-40.7557	0	0	0	0	0	0
																3092.7	0.2227	0.19626	0.2155	3092.7	0.19704	0.20194	0.20415																		-40.7327	0	0	0	0	0	0
																3092.8	0.22375	0.19648	0.2157	3092.8	0.1969	0.20164	0.20475																		-40.7097	0	0	0	0	0	0
																3092.9	0.22454	0.19672	0.21608	3092.9	0.19681	0.20143	0.20532																		-40.6867	0	0	0	0	0	0
																3093	0.22508	0.19703	0.21658	3093	0.19675	0.2014	0.20577																		-40.6637	0	0	0	0	0	0
																3093.1	0.22549	0.19747	0.21705	3093.1	0.19673	0.20149	0.20604																		-40.6397	0	0	0	0	0	0
																3093.2	0.22596	0.19804	0.21745	3093.2	0.19678	0.20162	0.20615																		-40.6167	0	0	0	0	0	0
																3093.3	0.22658	0.1987	0.2178	3093.3	0.1969	0.20172	0.20614																		-40.5937	0	0	0	0	0	0
																3093.4	0.22733	0.1994	0.21815	3093.4	0.19705	0.20177	0.20613																		-40.5707	0	0	0	0	0	0
																3093.5	0.22807	0.20007	0.21852	3093.5	0.19717	0.2018	0.20619																		-40.5477	0	0	0	0	0	0
[truncated: 9,064 more rows]
[truncated: 1 more columns]

## Sheet: Figure 4
Figure 4b					Figure 4c					Figure 4i
[truncated: 16 more rows]

## Sheet: Figure 5
Figure 5d								Figure 5e					Figure 5f					Figure 5g								Figure 5i					Figure 5j
[truncated: 27 more rows]

[truncated: 64 more sheets: Figure 6, Figure 7, Figure 8, Figure S1, Figure S3, Figure S4, Figure S5, Figure S7, Figure S9, Figure S11, Figure S12, Figure S13, Figure S14, Figure S15, Figure S16, Figure S17, Figure S18, Figure S19, Figure S20, Figure S21 …]
